# Supplementary material for: Whole Genome Scan Reveals Molecular Signatures of Divergence and Selection Related to Important Traits in Durum Wheat Germplasm
Source: Front Genet. 2020 Apr 21;11:217. doi: 10.3389/fgene.2020.00217 (PMC7187681; doi:10.3389/fgene.2020.00217)
Supplement: Supplementary file 4 [file Data_Sheet_4.xlsx]

## Sheet: Summary
Supplementary File S1. For each chromosome of the Zavitan genome, it is reported the list of known QTLs within ±6Mb window with respect to the genomic location of each outlier SNP (FST > 0.50). The physical position on the Svevo genome of each outlier SNP is also reported. Different colours refer to LR vs MC (orange), OC vs MC (green) and LR vs OC (yellow) comparisons.
TraitLegend
ARL	Average root length
AS	Adult stage
BM	Biomass
DBA	Days from booting to anthesis
DM	Days to maturity
FHB	Fusarium head blight resistance
GFD	Grain filling duration
GPC	Grain protein content
GS	Grain shape
GY	Grain Yield
HD	Heading date
HI	Harvester Index
KNM	Kernel number of main spike
KNS	Kernel number per spike
KWS	Kernel weight per spike
LR	Leaf rust
PA	Phytic acid
PH	Plant height
PRL	Primary root length
PRS	Primary root surface
PY	Pasta Yellowness
RCN	Root crossing number
RDW	Root dry weight
RF	Root forks
RGA	Root growth angle
RL	Root length
RPA	Root penetration ability
RSA	Root surface area
RT	Root tips
RV	Root volume
SD	Spike density (Spike length/Spikelet number)
SDV	Intra spikelet grain size and dormancy
ShDW	Shoot dry weight
SHI	Spike HI
ShL	Shoot length
SL	Spike length
SLNS	Spikelets per spike
SNB	Stagonospora nodorum blotch resistance
SNM	Spikes per m2
SNP	Spikes per plant
SR	Stem rust resistance
SS	Seedling stage
SST	Stem-solidness/stem sawfly (Cephus cinctus) resistance
STB	Septoria tritici blotch resistance
SW	Spike dry matter
Swi	Spike width
SY	Semolina Yellowness
SY	Seed yield per plant
SZn	Shoot Zn content
TG	Tough glume
THE	Threshing efficiency
THR	Threshability
THT	Threshing time
TillRATE	Tillering rate
TKW	Kernel weight
TNP	Tillers per plant
TRD	Total root diameter
TRL	Total root length
TRN	Total root number
TRS	Total root surface
TRV	Total root volume
TS	Tan spot resistance
TW	Test weight
UT	Ustilago tritici /loose smut resistance
YPC	Yellow Pigment Content
YPC	Yellow pigment content
YR	Yellow rust resistance

## Sheet: 1A
Outlier SNPs (FST > 0.25)				GWAS-QTLs mapped on tetraploid wheat and projected on the Svevo genome assembly						LR vs MC
Chr	Marker	Position Svevo (bp)		Trait Category	Reference	Original Peak Marker, ID	Peak on Svevo reference genome (bp)	Left CI on Svevo reference genome (bp)	Right CI on Svevo reference genome (bp)	wsnp_Ku_c1818_3557408	CAP12_c3074_192	RAC875_c30657_82	BS00022355_51	Tdurum_contig43943_1165	Kukri_c63336_621	Excalibur_c6255_1119	Tdurum_contig19102_84	TA001042-0912	BS00090634_51	CAP11_c6014_160	RAC875_c86680_391	IACX3496	Kukri_c27785_400	BS00067420_51	BS00087601_51	BS00022698_51	BS00002216_51	RAC875_c29540_413	RAC875_c16391_426	Ku_c1313_1673	RAC875_c15975_1208	BS00110627_51	Excalibur_c97157_65	CAP8_rep_c7343_88	BS00023114_51	Tdurum_contig14847_144	Kukri_c13136_1363	Tdurum_contig8382_300	RAC875_c79370_378	Tdurum_contig5008_635	IACX5982	BS00063885_51	BS00072686_51	RAC875_c6338_2719	BS00021907_51	wsnp_Ra_c7818_13376644	RAC875_c23081_141	Kukri_c25215_124	Kukri_c58155_786
1A	wsnp_Ku_c1818_3557408	4122180		DSB	J.M. Soriano et al. , PLoS One 12(5), e0178290 (2017).	wPt-6709	4348904	8812	8051357	DSB	DSB	DSB	DSB	DSB	0	0	0	0	0	0	0	0	0	0	0	0	0	0	0	0	0	0	0	0	0	DSB	0	0	0	0	0	0	0	0	0	0	0	0	0
1A	CAP12_c3074_192	4902350		GS	P. Giraldo et al. , PLoS One 11(11), (2016).	wPt-8770	4348904	8812	5921997	GS	GS	0	0	0	0	0	0	0	0	0	0	0	0	0	0	0	0	0	0	0	0	0	0	0	0	0	0	0	0	0	0	0	0	0	0	0	0	0	0
1A	RAC875_c30657_82	7132185		TKW	J.M. Soriano et al. , PLoS One 12(5), e0178290 (2017).	wPt-4676	2431729	8812	9957580	TKW	TKW	TKW	TKW	TKW	0	0	0	0	0	0	0	0	0	0	0	0	0	0	0	0	0	0	0	0	0	TKW	0	0	0	0	0	0	0	0	0	0	0	0	0
1A	BS00022355_51	7640070		GS	J. D. Fiedler et al. , Plant Genome 10(3), (2017).	S1A_966211	5256578	3544017	7215031	GS	GS	GS	GS	0	0	0	0	0	0	0	0	0	0	0	0	0	0	0	0	0	0	0	0	0	0	0	0	0	0	0	0	0	0	0	0	0	0	0	0
1A	Tdurum_contig43943_1165	10134341		SLNS	P. Giraldo et al. , PLoS One 11(11), (2016).	wPt-0196	5256578	4111292	8051357	SLNS	SLNS	SLNS	SLNS	SLNS	0	0	0	0	0	0	0	0	0	0	0	0	0	0	0	0	0	0	0	0	0	SLNS	0	0	0	0	0	0	0	0	0	0	0	0	0
1A	Kukri_c63336_621	27946970		TRN	M. Maccaferri et al., J. Exp. Bot. 67, 1161-1178 (2016).	IWB4497	9264032	7249122	10504462	0	0	0	0	TRN	TRN	0	0	0	0	0	0	0	0	0	0	0	0	0	0	0	0	0	0	0	0	TRN	TRN	0	0	0	0	0	0	0	0	0	0	0	0
1A	Excalibur_c6255_1119	152822081		YR	W. Liu et al., Front Plant Sci. 8, 774 (2017d).	IWB73129	9264032	8056705	10504462	0	0	0	0	0	YR	0	0	0	0	0	0	0	0	0	0	0	0	0	0	0	0	0	0	0	0	0	YR	0	0	0	0	0	0	0	0	0	0	0	0
1A	Tdurum_contig19102_84	273664169		BM	J.M. Soriano et al. , PLoS One 12(5), e0178290 (2017).	wPt-6882	12447362	9959923	26057187	0	0	0	0	0	BM	0	0	0	0	0	0	0	0	0	0	0	0	0	0	0	0	0	0	0	0	0	BM	BM	0	0	0	0	0	0	0	0	0	0	0
1A	TA001042-0912	294875270		YR	W. Liu et al., Front Plant Sci. 8, 774 (2017d).	IWB20818	10764161	9959923	13581310	0	0	0	0	0	YR	0	0	0	0	0	0	0	0	0	0	0	0	0	0	0	0	0	0	0	0	0	YR	0	0	0	0	0	0	0	0	0	0	0	0
1A	BS00090634_51	313880940		YR	W. Liu et al., Theor. Appl. Genet. 130, 2249-2270 (2017c).	IWB22778	13963399	10990959	21025060	0	0	0	0	0	0	0	0	0	0	0	0	0	0	0	0	0	0	0	0	0	0	0	0	0	0	0	0	0	0	0	0	0	0	0	0	0	0	0	0
1A	CAP11_c6014_160	358935523		HD	M. Maccaferri et al., BMC Genomics 15:873 (2014).	wmc95	19569557	11313414	26057187	0	0	0	0	0	0	0	0	0	0	0	0	0	0	0	0	0	0	0	0	0	0	0	0	0	0	0	0	HD	0	0	0	0	0	0	0	0	0	0	0
1A	RAC875_c86680_391	456807575		YR	W. Liu et al., Front Plant Sci. 8, 774 (2017d).	IWB28549	23546451	18114055	29254354	0	0	0	0	0	0	YR	0	0	0	0	0	0	0	0	0	0	0	0	0	0	0	0	0	0	0	0	0	YR	YR	0	0	0	0	0	0	0	0	0	0
1A	IACX3496	463441708		TW	M. Maccaferri et al., J. Exp. Bot. 62, 409-438 (2011).	wmc24	23546451	18114055	34892586	0	0	0	0	0	0	TW	0	0	0	0	0	0	0	0	0	0	0	0	0	0	0	0	0	0	0	0	0	TW	TW	0	0	0	0	0	0	0	0	0	0
1A	Kukri_c27785_400	471745295		LR	M. Aoun et al., Plant Genome 9, 3 (2016).	IWA7151, IWA3373	34877621	26057100	36855232	0	0	0	0	0	0	LR	0	0	0	0	0	0	0	0	0	0	0	0	0	0	0	0	0	0	0	0	0	0	LR	0	0	0	0	0	0	0	0	0	0
1A	BS00067420_51	472637407		TRL	M. Maccaferri et al., J. Exp. Bot. 67, 1161-1178 (2016).	gwm164-1A	273047188	34892487	47288655	0	0	0	0	0	0	0	0	0	0	0	0	0	0	0	0	0	0	0	0	0	0	0	0	0	0	0	0	0	0	TRL	TRL	TRL	0	0	0	0	0	0	0
1A	BS00087601_51	474028503		SLNS	Y. G. Kidane et al. , Front Plant Sci. 8, 1586 (2017).	IWB54442	49467891	43702094	71078555	0	0	0	0	0	0	0	0	0	0	0	0	0	0	0	0	0	0	0	0	0	0	0	0	0	0	0	0	0	0	0	SLNS	SLNS	0	0	0	0	0	0	0
1A	BS00022698_51	474649237		LR	M. Aoun et al., Plant Genome 9, 3 (2016).	IWA7421	61380989	47288754	318975609	0	0	0	0	0	0	0	LR	LR	LR	LR	0	0	0	0	0	0	0	0	0	0	0	0	0	0	0	0	0	0	0	0	0	0	LR	LR	0	0	0	0	0
1A	BS00002216_51	474655218		KNS	G. Mangini et al. , PlosONE 13(1), e0190162 (2018).	IWB57483	361476978	47288754	433836382	0	0	0	0	0	0	0	KNS	KNS	KNS	KNS	KNS	0	0	0	0	0	0	0	0	0	0	0	0	0	0	0	0	0	0	0	0	0	KNS	KNS	KNS	KNS	0	0	0
1A	RAC875_c29540_413	496620309		KWS	G. Mangini et al. , PlosONE 13(1), e0190162 (2018).	IWB57483	361476978	47288754	433836382	0	0	0	0	0	0	0	KWS	KWS	KWS	KWS	KWS	0	0	0	0	0	0	0	0	0	0	0	0	0	0	0	0	0	0	0	0	0	KWS	KWS	KWS	KWS	0	0	0
1A	RAC875_c16391_426	500702356		TKW	G. Mangini et al. , PlosONE 13(1), e0190162 (2018).	IWB48626	339837117	47288754	433836382	0	0	0	0	0	0	0	TKW	TKW	TKW	TKW	TKW	0	0	0	0	0	0	0	0	0	0	0	0	0	0	0	0	0	0	0	0	0	TKW	TKW	TKW	TKW	0	0	0
1A	Ku_c1313_1673	505746051		SR	T. Letta et al., Theor. Appl. Genet. 126, 1237-1256 (2013).	wPt-5411	306029577	51683423	360651235	0	0	0	0	0	0	0	SR	SR	SR	SR	SR	0	0	0	0	0	0	0	0	0	0	0	0	0	0	0	0	0	0	0	0	0	SR	SR	SR	0	0	0	0
1A	RAC875_c15975_1208	525526354		YR	W. Liu et al., Front Plant Sci. 8, 774 (2017d).	IWA4466	161368633	51683423	360651235	0	0	0	0	0	0	0	YR	YR	YR	YR	YR	0	0	0	0	0	0	0	0	0	0	0	0	0	0	0	0	0	0	0	0	0	YR	YR	YR	0	0	0	0
1A	BS00110627_51	527767957		TKW	Y. G. Kidane et al. , Front Plant Sci. 8, 1586 (2017).	IWB37094	448285923	424948108	466363755	0	0	0	0	0	0	0	0	0	0	0	0	TKW	TKW	0	0	0	0	0	0	0	0	0	0	0	0	0	0	0	0	0	0	0	0	0	0	0	0	0	0
1A	Excalibur_c97157_65	530978668		STB	Y. G. Kidane et al. , Front Plant Sci. 8, 1586 (2017).	IWB35927	463854632	457453471	474873501	0	0	0	0	0	0	0	0	0	0	0	0	0	STB	STB	STB	STB	STB	STB	0	0	0	0	0	0	0	0	0	0	0	0	0	0	0	0	0	0	STB	0	0
1A	CAP8_rep_c7343_88	548462539		GY	D. K. Mengistu et al., Plant Biotechnol. J. 14, 1800–1812 (2016).	IWA6835, IWB40291	467676681	457453471	488514336	0	0	0	0	0	0	0	0	0	0	0	0	0	GY	GY	GY	GY	GY	GY	0	0	0	0	0	0	0	0	0	0	0	0	0	0	0	0	0	0	GY	GY	GY
1A	BS00023114_51	569294750		SNP	D. K. Mengistu et al., Plant Biotechnol. J. 14, 1800–1812 (2016).	IWA6835, IWB40291	467676681	457453471	488514336	0	0	0	0	0	0	0	0	0	0	0	0	0	SNP	SNP	SNP	SNP	SNP	SNP	0	0	0	0	0	0	0	0	0	0	0	0	0	0	0	0	0	0	SNP	SNP	SNP
1A	wsnp_Ex_c9343_15514531	570040096		TKW	Y. G. Kidane et al. , Front Plant Sci. 8, 1586 (2017).	IWB43491	471931455	461345509	486856146	0	0	0	0	0	0	0	0	0	0	0	0	0	TKW	TKW	TKW	TKW	TKW	TKW	0	0	0	0	0	0	0	0	0	0	0	0	0	0	0	0	0	0	TKW	TKW	TKW
1A	wsnp_Ex_c7965_13520238	n.c.		PA	D. Nigro et al. , J. Cereal Sci. 75, 25-34 (2017).	IWB52651	483956495	468989409	488514336	0	0	0	0	0	0	0	0	0	0	0	0	0	0	PA	PA	PA	PA	PA	0	0	0	0	0	0	0	0	0	0	0	0	0	0	0	0	0	0	PA	PA	PA
1A	BobWhite_rep_c50057_164	n.c.		YR	W. Liu et al., Front Plant Sci. 8, 774 (2017d).	IWB6944	502180513	494606822	506708972	0	0	0	0	0	0	0	0	0	0	0	0	0	0	0	0	0	0	0	YR	YR	YR	0	0	0	0	0	0	0	0	0	0	0	0	0	0	0	0	0	0
1A	BS00023201_51	7558330		LR	M. Aoun et al., Plant Genome 9, 3 (2016).	IWA601	508511961	505621340	511912070	0	0	0	0	0	0	0	0	0	0	0	0	0	0	0	0	0	0	0	0	0	LR	0	0	0	0	0	0	0	0	0	0	0	0	0	0	0	0	0	0
1A	Tdurum_contig14847_144	10137276		YR	W. Liu et al., Theor. Appl. Genet. 130, 2249-2270 (2017c).	IWB27332	508898945	506709612	511912070	0	0	0	0	0	0	0	0	0	0	0	0	0	0	0	0	0	0	0	0	0	0	0	0	0	0	0	0	0	0	0	0	0	0	0	0	0	0	0	0
1A	Kukri_c13136_1363	25517671		YR	W. Liu et al., Front Plant Sci. 8, 774 (2017d).	IWB27132	511644461	508236051	513156373	0	0	0	0	0	0	0	0	0	0	0	0	0	0	0	0	0	0	0	0	0	0	0	0	0	0	0	0	0	0	0	0	0	0	0	0	0	0	0	0
1A	Tdurum_contig8382_300	26390023		TKW	J.M. Soriano et al. , PLoS One 12(5), e0178290 (2017).	wPt-0011, wPt-8882	524734324	508236051	535156860	0	0	0	0	0	0	0	0	0	0	0	0	0	0	0	0	0	0	0	0	0	0	TKW	TKW	TKW	0	0	0	0	0	0	0	0	0	0	0	0	0	0	0
1A	RAC875_c79370_378	39718978		KNM	J.M. Soriano et al. , PLoS One 12(5), e0178290 (2017).	wPt-2847	552812295	531343581	566639864	0	0	0	0	0	0	0	0	0	0	0	0	0	0	0	0	0	0	0	0	0	0	0	0	0	KNM	0	0	0	0	0	0	0	0	0	0	0	0	0	0
1A	Tdurum_contig5008_635	45805060		DSB	J.M. Soriano et al. , PLoS One 12(5), e0178290 (2017).	wPt-5367	552812295	531421856	566639864	0	0	0	0	0	0	0	0	0	0	0	0	0	0	0	0	0	0	0	0	0	0	0	0	0	DSB	0	0	0	0	0	0	0	0	0	0	0	0	0	0
1A	IACX5982	47136197		GY	D. K. Mengistu et al., Plant Biotechnol. J. 14, 1800–1812 (2016).	IWB64554	552812295	537265710	566639864	0	0	0	0	0	0	0	0	0	0	0	0	0	0	0	0	0	0	0	0	0	0	0	0	0	GY	0	0	0	0	0	0	0	0	0	0	0	0	0	0
1A	BS00063885_51	292306137		YR	W. Liu et al., Front Plant Sci. 8, 774 (2017d).	IWB31208	552812295	538984727	566639864	0	0	0	0	0	0	0	0	0	0	0	0	0	0	0	0	0	0	0	0	0	0	0	0	0	YR	0	0	0	0	0	0	0	0	0	0	0	0	0	0
1A	BS00072686_51	306989428		YR	W. Liu et al., Front Plant Sci. 8, 774 (2017d).	IWB47703	552812295	538984727	567596591	0	0	0	0	0	0	0	0	0	0	0	0	0	0	0	0	0	0	0	0	0	0	0	0	0	YR	0	0	0	0	0	0	0	0	0	0	0	0	0	0
1A	RAC875_c6338_2719	343660961		ARL, TRL	M. Maccaferri et al., J. Exp. Bot. 67, 1161-1178 (2016).	tPt-1419, IWB73184	572583606	571709422	578328453	0	0	0	0	0	0	0	0	0	0	0	0	0	0	0	0	0	0	0	0	0	0	0	0	0	0	0	0	0	0	0	0	0	0	0	0	0	0	0	0
1A	BS00021907_51	411822441		GY	D. K. Mengistu et al., Plant Biotechnol. J. 14, 1800–1812 (2016).	IWA6312	574038346	572258031	581309724	0	0	0	0	0	0	0	0	0	0	0	0	0	0	0	0	0	0	0	0	0	0	0	0	0	0	0	0	0	0	0	0	0	0	0	0	0	0	0	0
1A	wsnp_Ra_c7818_13376644	469583480		TW	J. D. Fiedler et al. , Plant Genome 10(3), (2017).	S1A_244758436	577509806	573209261	581309724	0	0	0	0	0	0	0	0	0	0	0	0	0	0	0	0	0	0	0	0	0	0	0	0	0	0	0	0	0	0	0	0	0	0	0	0	0	0	0	0
1A	RAC875_c23081_141	483559317		BM	D. K. Mengistu et al., Plant Biotechnol. J. 14, 1800–1812 (2016).	IWB52266, IWB12954	582420364	578328552	584760960	0	0	0	0	0	0	0	0	0	0	0	0	0	0	0	0	0	0	0	0	0	0	0	0	0	0	0	0	0	0	0	0	0	0	0	0	0	0	0	0
1A	Kukri_c25215_124	484585226		GY	D. K. Mengistu et al., Plant Biotechnol. J. 14, 1800–1812 (2016).	IWB52266, IWB12954, IWB6493	582420364	578328552	584760960	0	0	0	0	0	0	0	0	0	0	0	0	0	0	0	0	0	0	0	0	0	0	0	0	0	0	0	0	0	0	0	0	0	0	0	0	0	0	0	0
1A	Kukri_c58155_786	496747426
1A	wsnp_Ku_c23012_32893918	507876014
1A	BS00022788_51	508253590
1A	BS00022261_51	527767905
1A	RAC875_c15593_1421	555599253
1A	BS00011892_51	575077753
1A	BS00070695_51	578641765
1A	IAAV6919	318108456
1A	RAC875_c39312_339	579778835
Chr	Marker	Position Svevo (bp)
1A	wsnp_Ku_c1818_3557408	4122180		={"DSB"\"GS"\"TKW"\"GS"\"SLNS"\"0"\"0"\"0"\"0"\"0"\"0"\"0"\"0"\"0"\"0"\"0"\"0"\"0"\"0"\"0"\"0"\"0"\"0"\"0"\"0"\"0"\"0"\"0"\"0"\"0"\"0"\"0"\"0"\"0"\"0"\"0"\"0"\"0"\"0"\"0"\"0"\"0"\"0"}
1A	CAP12_c3074_192	4902350
1A	RAC875_c30657_82	7132185
1A	BS00022355_51	7640070
1A	Tdurum_contig43943_1165	10134341
1A	Kukri_c63336_621	27946970
1A	Excalibur_c6255_1119	152822081
1A	Tdurum_contig19102_84	273664169
1A	TA001042-0912	294875270
1A	BS00090634_51	313880940
1A	CAP11_c6014_160	358935523
1A	RAC875_c86680_391	456807575
1A	IACX3496	463441708
1A	Kukri_c27785_400	471745295
1A	BS00067420_51	472637407
1A	BS00087601_51	474028503
1A	BS00022698_51	474649237
1A	BS00002216_51	474655218
1A	RAC875_c29540_413	496620309
1A	RAC875_c16391_426	500702356
1A	Ku_c1313_1673	505746051
1A	RAC875_c15975_1208	525526354
1A	BS00110627_51	527767957
1A	Excalibur_c97157_65	530978668
1A	CAP8_rep_c7343_88	548462539
1A	BS00023114_51	569294750
1A	wsnp_Ex_c9343_15514531	570040096
1A	wsnp_Ex_c7965_13520238	n.c.
1A	BobWhite_rep_c50057_164	n.c.
1A	BS00023201_51	7558330
1A	Tdurum_contig14847_144	10137276
1A	Kukri_c13136_1363	25517671
1A	Tdurum_contig8382_300	26390023
1A	RAC875_c79370_378	39718978
1A	Tdurum_contig5008_635	45805060
1A	IACX5982	47136197
1A	BS00063885_51	292306137
1A	BS00072686_51	306989428
1A	RAC875_c6338_2719	343660961
1A	BS00021907_51	411822441
1A	wsnp_Ra_c7818_13376644	469583480
1A	RAC875_c23081_141	483559317
1A	Kukri_c25215_124	484585226
1A	Kukri_c58155_786	496747426
1A	wsnp_Ku_c23012_32893918	507876014
1A	BS00022788_51	508253590
1A	BS00022261_51	527767905
1A	RAC875_c15593_1421	555599253
1A	BS00011892_51	575077753
1A	BS00070695_51	578641765
1A	IAAV6919	318108456
1A	RAC875_c39312_339	579778835
[truncated: 8 more columns]

## Sheet: 1B
Outlier SNPs (FST > 0.25)				GWAS-QTLs mapped on tetraploid wheat and projected on the Svevo genome assembly						LR vs MC
Chr	Marker	Position Svevo (bp)		Trait Category	Reference	Original Peak Marker, ID	Peak on Svevo reference genome (bp)	Left CI on Svevo reference genome (bp)	Right CI on Svevo reference genome (bp)	BS00093078_51	Kukri_c8390_1102	Excalibur_c9196_313	BS00105846_51	CAP7_c3847_204	BS00022590_51	Ra_c26080_461	GENE-0293_154	RAC875_c53382_120	RAC875_c21274_235	GENE-0193_197	BS00029345_51	Tdurum_contig59449_400	GENE-0004_635	BobWhite_rep_c63278_349	RFL_Contig4977_2333	RAC875_c7674_634	Kukri_c73734_175	RAC875_c95548_156	wsnp_Ex_rep_c101231_86636951	BS00081396_51	wsnp_Ex_rep_c107911_91350930	Excalibur_c44818_109	BS00022851_51	RAC875_c47427_75	Tdurum_contig47253_1624	wsnp_Ex_c5296_9365860	BS00096498_51	Jagger_c7235_96	BS00022176_51	BS00089790_51	BobWhite_c2027_215	Kukri_c39223_871	BS00045568_51	BS00064085_51	Tdurum_contig49509_606	TA001286-0611-w	RFL_Contig1118_1073	IACX502	Kukri_c13537_2069
1B	BS00093078_51	2091030		PH	P. Giraldo et al. , PLoS One 11(11), (2016).	tPt-5080	998643	542	4518960	PH	0	0	0	0	0	0	0	0	0	0	0	0	0	0	0	0	0	0	0	0	0	0	0	0	0	0	0	0	0	0	0	0	0	0	0	0	PH	0	0
1B	Kukri_c8390_1102	4925398		GFD	J.M. Soriano et al. , PLoS One 12(5), e0178290 (2017).	wPt-0983	3892340	542	14703065	GFD	GFD	GFD	GFD	GFD	0	0	0	0	0	0	0	0	0	0	0	0	0	0	0	0	0	0	0	0	0	0	0	0	0	0	0	0	0	0	0	0	GFD	0	0
1B	Excalibur_c9196_313	10777455		GS	J. D. Fiedler et al. , Plant Genome 10(3), (2017).	S1B_784720	3892340	542	7149223	GS	GS	0	0	0	0	0	0	0	0	0	0	0	0	0	0	0	0	0	0	0	0	0	0	0	0	0	0	0	0	0	0	0	0	0	0	0	GS	0	0
1B	BS00105846_51	13971152		SR	G. Laidò et al., Front. Plant Sci. 6, 1033 (2015).	wPt-0308	5100042	3586844	14703065	0	SR	SR	SR	SR	0	0	0	0	0	0	0	0	0	0	0	0	0	0	0	0	0	0	0	0	0	0	0	0	0	0	0	0	0	0	0	0	SR	0	0
1B	CAP7_c3847_204	15319952		YR	W. Liu et al., Front Plant Sci. 8, 774 (2017d).	IWA7398	9094518	4519059	13992335	0	YR	YR	YR	YR	0	0	0	0	0	0	0	0	0	0	0	0	0	0	0	0	0	0	0	0	0	0	0	0	0	0	0	0	0	0	0	0	0	0	0
1B	BS00022590_51	33642910		SNP	D. K. Mengistu et al., Plant Biotechnol. J. 14, 1800–1812 (2016).	IWB38211	9094518	7149127	15374872	0	0	SNP	SNP	SNP	SNP	0	0	0	0	0	0	0	0	0	0	0	0	0	0	0	0	0	0	0	0	0	0	0	0	0	0	0	0	0	0	0	0	0	0
1B	Ra_c26080_461	35028638		FHB	F. Ghavami et al., G3 1, 209-218 (2011).	wPt-1876	36964249	9048497	414090485	0	0	FHB	FHB	FHB	FHB	FHB	FHB	FHB	FHB	FHB	FHB	FHB	0	0	0	0	0	0	0	0	0	0	0	0	0	0	0	0	0	0	0	0	0	0	0	0	0	FHB	FHB
1B	GENE-0293_154	64943429		TRL	M. Maccaferri et al., J. Exp. Bot. 67, 1161-1178 (2016).	wPt-3753-1B	17438822	9048497	25465019	0	0	TRL	TRL	TRL	TRL	0	0	0	0	0	0	0	0	0	0	0	0	0	0	0	0	0	0	0	0	0	0	0	0	0	0	0	0	0	0	0	0	TRL	0
1B	RAC875_c53382_120	285102324		TRN	M. Maccaferri et al., J. Exp. Bot. 67, 1161-1178 (2016).	wPt-3753-1B	17438822	9048497	25465019	0	0	TRN	TRN	TRN	TRN	0	0	0	0	0	0	0	0	0	0	0	0	0	0	0	0	0	0	0	0	0	0	0	0	0	0	0	0	0	0	0	0	TRN	0
1B	RAC875_c21274_235	315939077		GPC	P. Giraldo et al. , PLoS One 11(11), (2016).	wPt-0655	17438822	14320597	25473275	0	0	0	0	0	GPC	0	0	0	0	0	0	0	0	0	0	0	0	0	0	0	0	0	0	0	0	0	0	0	0	0	0	0	0	0	0	0	0	GPC	0
1B	GENE-0193_197	360706881		SY	P. Colasuonno et al., BMC Genomics 18, 122 (2017).	IWB73278	15942849	14320597	18366821	0	0	0	0	0	SY	0	0	0	0	0	0	0	0	0	0	0	0	0	0	0	0	0	0	0	0	0	0	0	0	0	0	0	0	0	0	0	0	SY	0
1B	BS00029345_51	374030715		GS	J. D. Fiedler et al. , Plant Genome 10(3), (2017).	S1B_9614761	18962560	15374776	21950271	0	0	0	0	0	0	0	0	0	0	0	0	0	0	0	0	0	0	0	0	0	0	0	0	0	0	0	0	0	0	0	0	0	0	0	0	0	0	GS	0
1B	Tdurum_contig59449_400	480261821		TW	M. A. Canè et al., Mol. Breed. 34, 1629-1645 (2014).	wPt-0655	17438822	15374776	33971469	0	0	0	0	0	0	TW	0	0	0	0	0	0	0	0	0	0	0	0	0	0	0	0	0	0	0	0	0	0	0	0	0	0	0	0	0	0	0	TW	0
1B	GENE-0004_635	508011223		GY	D. K. Mengistu et al., Plant Biotechnol. J. 14, 1800–1812 (2016).	IWB72495	25471805	24187982	39346967	0	0	0	0	0	0	GY	GY	0	0	0	0	0	0	0	0	0	0	0	0	0	0	0	0	0	0	0	0	0	0	0	0	0	0	0	0	0	0	0	0
1B	BobWhite_rep_c63278_349	511074588		PH	D. K. Mengistu et al., Plant Biotechnol. J. 14, 1800–1812 (2016).	IWB6100	32016117	25470335	43808429	0	0	0	0	0	0	PH	PH	0	0	0	0	0	0	0	0	0	0	0	0	0	0	0	0	0	0	0	0	0	0	0	0	0	0	0	0	0	0	0	0
1B	RFL_Contig4977_2333	528329053		PH	M. Maccaferri et al., J. Exp. Bot. 62, 409-438 (2011).	wmc500	32016117	25493074	53177497	0	0	0	0	0	0	PH	PH	0	0	0	0	0	0	0	0	0	0	0	0	0	0	0	0	0	0	0	0	0	0	0	0	0	0	0	0	0	0	0	PH
1B	RAC875_c7674_634	532565353		SNM	J.M. Soriano et al. , PLoS One 12(5), e0178290 (2017).	wPt-5385	41580065	25493074	314316507	0	0	0	0	0	0	SNM	SNM	SNM	SNM	0	0	0	0	0	0	0	0	0	0	0	0	0	0	0	0	0	0	0	0	0	0	0	0	0	0	0	0	0	SNM
1B	Kukri_c73734_175	533017052		SR	T. Letta et al., Theor. Appl. Genet. 126, 1237-1256 (2013).	barc8	36964249	30060766	53177497	0	0	0	0	0	0	SR	SR	0	0	0	0	0	0	0	0	0	0	0	0	0	0	0	0	0	0	0	0	0	0	0	0	0	0	0	0	0	0	0	SR
1B	RAC875_c95548_156	543552756		SR	T. Letta et al., Plant Genome 7, (2015).	wPt-1876	36964249	30060766	55954768	0	0	0	0	0	0	SR	SR	0	0	0	0	0	0	0	0	0	0	0	0	0	0	0	0	0	0	0	0	0	0	0	0	0	0	0	0	0	0	0	SR
1B	wsnp_Ex_rep_c101231_86636951	547806592		ARL, PRL	M. Maccaferri et al., J. Exp. Bot. 67, 1161-1178 (2016).	IWB51732, wPt-1876	48148679	33986133	61138455	0	0	0	0	0	0	0	ARL, PRL	0	0	0	0	0	0	0	0	0	0	0	0	0	0	0	0	0	0	0	0	0	0	0	0	0	0	0	0	0	0	0	ARL, PRL
1B	BS00081396_51	548457020		SY	J. D. Fiedler et al. , Plant Genome 10(3), (2017).	S1B_26574347	71337257	55964741	85683848	0	0	0	0	0	0	0	0	SY	0	0	0	0	0	0	0	0	0	0	0	0	0	0	0	0	0	0	0	0	0	0	0	0	0	0	0	0	0	0	0
1B	wsnp_Ex_rep_c107911_91350930	562927434		YR	W. Liu et al., Front Plant Sci. 8, 774 (2017d).	IWB31715	223320855	61138554	652298764	0	0	0	0	0	0	0	0	YR	YR	YR	YR	YR	YR	YR	YR	YR	YR	YR	YR	YR	YR	YR	YR	YR	YR	YR	YR	YR	YR	YR	YR	YR	YR	YR	0	0	0	0	0
1B	Excalibur_c44818_109	594948568		DM	Y. G. Kidane et al. , Front Plant Sci. 8, 1586 (2017).	IWB34783	223320855	88740151	336838403	0	0	0	0	0	0	0	0	0	DM	DM	0	0	0	0	0	0	0	0	0	0	0	0	0	0	0	0	0	0	0	0	0	0	0	0	0	0	0	0	0
1B	BS00022851_51	614518928		SR	T. Letta et al., Theor. Appl. Genet. 126, 1237-1256 (2013).	cfd65	301997906	109893866	348593704	0	0	0	0	0	0	0	0	0	SR	SR	0	0	0	0	0	0	0	0	0	0	0	0	0	0	0	0	0	0	0	0	0	0	0	0	0	0	0	0	0
1B	RAC875_c47427_75	618264253		YR	W. Liu et al., Theor. Appl. Genet. 130, 649-667 (2017b).	IWB38291	318401639	128925182	348593704	0	0	0	0	0	0	0	0	0	YR	YR	0	0	0	0	0	0	0	0	0	0	0	0	0	0	0	0	0	0	0	0	0	0	0	0	0	0	0	0	0
1B	Tdurum_contig47253_1624	620136958		YR	W. Liu et al., Theor. Appl. Genet. 130, 2249-2270 (2017c).	IWB47025	301997906	130958313	346191177	0	0	0	0	0	0	0	0	0	YR	YR	0	0	0	0	0	0	0	0	0	0	0	0	0	0	0	0	0	0	0	0	0	0	0	0	0	0	0	0	0
1B	wsnp_Ex_c5296_9365860	622805863		YR	W. Liu et al., Front Plant Sci. 8, 774 (2017d).	IWB36298	318401639	130958313	346191177	0	0	0	0	0	0	0	0	0	YR	YR	0	0	0	0	0	0	0	0	0	0	0	0	0	0	0	0	0	0	0	0	0	0	0	0	0	0	0	0	0
1B	BS00096498_51	624674846		GY	D. K. Mengistu et al., Plant Biotechnol. J. 14, 1800–1812 (2016).	IWB37294	301997906	130958313	377429974	0	0	0	0	0	0	0	0	0	GY	GY	GY	GY	0	0	0	0	0	0	0	0	0	0	0	0	0	0	0	0	0	0	0	0	0	0	0	0	0	0	0
1B	Jagger_c7235_96	624674993		DBA	J.M. Soriano et al. , PLoS One 12(5), e0178290 (2017).	wPt-1374	381540794	157378023	445869269	0	0	0	0	0	0	0	0	0	DBA	DBA	DBA	DBA	0	0	0	0	0	0	0	0	0	0	0	0	0	0	0	0	0	0	0	0	0	0	0	0	0	0	0
1B	BS00022176_51	631496806		GY	D. K. Mengistu et al., Plant Biotechnol. J. 14, 1800–1812 (2016).	IWB7205	329660601	157378023	377429974	0	0	0	0	0	0	0	0	0	GY	GY	GY	GY	0	0	0	0	0	0	0	0	0	0	0	0	0	0	0	0	0	0	0	0	0	0	0	0	0	0	0
1B	BS00089790_51	633135607		GY	D. K. Mengistu et al., Plant Biotechnol. J. 14, 1800–1812 (2016).	IWB6787	350964554	314320452	398680744	0	0	0	0	0	0	0	0	0	0	GY	GY	GY	0	0	0	0	0	0	0	0	0	0	0	0	0	0	0	0	0	0	0	0	0	0	0	0	0	0	0
1B	BobWhite_c2027_215	635051753		YR	W. Liu et al., Theor. Appl. Genet. 130, 649-667 (2017b).	IWB72789	350964554	322482800	385637990	0	0	0	0	0	0	0	0	0	0	0	YR	YR	0	0	0	0	0	0	0	0	0	0	0	0	0	0	0	0	0	0	0	0	0	0	0	0	0	0	0
1B	Kukri_c39223_871	635052320		HD	M. Maccaferri et al., BMC Genomics 15:873 (2014).	gwm947	381540794	322482800	421536221	0	0	0	0	0	0	0	0	0	0	0	HD	HD	0	0	0	0	0	0	0	0	0	0	0	0	0	0	0	0	0	0	0	0	0	0	0	0	0	0	0
1B	BS00045568_51	647880338		GY	D. K. Mengistu et al., Plant Biotechnol. J. 14, 1800–1812 (2016).	IWB12179	350964554	322482800	398680744	0	0	0	0	0	0	0	0	0	0	0	GY	GY	0	0	0	0	0	0	0	0	0	0	0	0	0	0	0	0	0	0	0	0	0	0	0	0	0	0	0
1B	BS00064085_51	654276568		SL	P. Giraldo et al. , PLoS One 11(11), (2016).	wPt-1374	381540794	348650897	414090485	0	0	0	0	0	0	0	0	0	0	0	SL	SL	0	0	0	0	0	0	0	0	0	0	0	0	0	0	0	0	0	0	0	0	0	0	0	0	0	0	0
1B	Tdurum_contig49509_606	677170065		GY	D. K. Mengistu et al., Plant Biotechnol. J. 14, 1800–1812 (2016).	IWB71800	365832356	348650897	421536221	0	0	0	0	0	0	0	0	0	0	0	GY	GY	0	0	0	0	0	0	0	0	0	0	0	0	0	0	0	0	0	0	0	0	0	0	0	0	0	0	0
1B	TA001286-0611-w	n.c.		SD	P. Giraldo et al. , PLoS One 11(11), (2016).	wPt-1374	381540794	348650897	414090485	0	0	0	0	0	0	0	0	0	0	0	SD	SD	0	0	0	0	0	0	0	0	0	0	0	0	0	0	0	0	0	0	0	0	0	0	0	0	0	0	0
1B	BS00011695_51	n.c.		KNM	J.M. Soriano et al. , PLoS One 12(5), e0178290 (2017).	wPt-2389	456773676	385643638	493617640	0	0	0	0	0	0	0	0	0	0	0	0	0	KNM	0	0	0	0	0	0	0	0	0	0	0	0	0	0	0	0	0	0	0	0	0	0	0	0	0	0
1B	RAC875_c79370_378	n.c.		TKW	J.M. Soriano et al. , PLoS One 12(5), e0178290 (2017).	wPt-3451	456773676	385643638	493617640	0	0	0	0	0	0	0	0	0	0	0	0	0	TKW	0	0	0	0	0	0	0	0	0	0	0	0	0	0	0	0	0	0	0	0	0	0	0	0	0	0
1B	IAAV3040	n.c.		SLNS	P. Giraldo et al. , PLoS One 11(11), (2016).	wPt-8168	428261192	398749843	449298514	0	0	0	0	0	0	0	0	0	0	0	0	0	0	0	0	0	0	0	0	0	0	0	0	0	0	0	0	0	0	0	0	0	0	0	0	0	0	0	0
1B	RFL_Contig3481_1669	4043109		HD	M. Maccaferri et al., J. Exp. Bot. 62, 409-438 (2011).	gwm131	456773676	414091826	481599977	0	0	0	0	0	0	0	0	0	0	0	0	0	HD	0	0	0	0	0	0	0	0	0	0	0	0	0	0	0	0	0	0	0	0	0	0	0	0	0	0
1B	RFL_Contig1118_1073	16512125		KNS	G. Mangini et al. , PlosONE 13(1), e0190162 (2018).	IWB46333	474075657	421546718	506733862	0	0	0	0	0	0	0	0	0	0	0	0	0	KNS	0	0	0	0	0	0	0	0	0	0	0	0	0	0	0	0	0	0	0	0	0	0	0	0	0	0
1B	IACX502	44997575		KWS	G. Mangini et al. , PlosONE 13(1), e0190162 (2018).	IWB46333	474075657	421546718	506733862	0	0	0	0	0	0	0	0	0	0	0	0	0	KWS	0	0	0	0	0	0	0	0	0	0	0	0	0	0	0	0	0	0	0	0	0	0	0	0	0	0
1B	Kukri_c13537_2069	281344939		TKW	G. Mangini et al. , PlosONE 13(1), e0190162 (2018).	IWB46333	474075657	421546718	506733862	0	0	0	0	0	0	0	0	0	0	0	0	0	TKW	0	0	0	0	0	0	0	0	0	0	0	0	0	0	0	0	0	0	0	0	0	0	0	0	0	0
1B	Excalibur_c27675_912	317190670		YR	W. Liu et al., Front Plant Sci. 8, 774 (2017d).	IWB29292	478760173	449304971	493617640	0	0	0	0	0	0	0	0	0	0	0	0	0	YR	0	0	0	0	0	0	0	0	0	0	0	0	0	0	0	0	0	0	0	0	0	0	0	0	0	0
1B	BS00009270_51	345053337		TRN	M. Maccaferri et al., J. Exp. Bot. 67, 1161-1178 (2016).	IWB6865	488806869	481609574	505133206	0	0	0	0	0	0	0	0	0	0	0	0	0	0	0	0	0	0	0	0	0	0	0	0	0	0	0	0	0	0	0	0	0	0	0	0	0	0	0	0
1B	Tdurum_contig46780_203	380535699		RGA	M. Maccaferri et al., J. Exp. Bot. 67, 1161-1178 (2016).	IWA7700	499375472	483996098	522012546	0	0	0	0	0	0	0	0	0	0	0	0	0	0	RGA	RGA	0	0	0	0	0	0	0	0	0	0	0	0	0	0	0	0	0	0	0	0	0	0	0	0
1B	CAP7_c302_518	381119093		PH	M. Maccaferri et al., J. Exp. Bot. 62, 409-438 (2011).	wmc419	514373154	493617739	531831624	0	0	0	0	0	0	0	0	0	0	0	0	0	0	PH	PH	PH	0	0	0	0	0	0	0	0	0	0	0	0	0	0	0	0	0	0	0	0	0	0	0
1B	RFL_Contig5706_1294	441845687		DF	D. K. Mengistu et al., Plant Biotechnol. J. 14, 1800–1812 (2016).	IWB11261	549615563	537234262	559341332	0	0	0	0	0	0	0	0	0	0	0	0	0	0	0	0	0	0	0	DF	DF	DF	0	0	0	0	0	0	0	0	0	0	0	0	0	0	0	0	0	0
1B	wsnp_BE443332B_Ta_2_2	458887733		HD	Y. G. Kidane et al. , Front Plant Sci. 8, 1586 (2017).	IWB11261	549615563	537234262	559341332	0	0	0	0	0	0	0	0	0	0	0	0	0	0	0	0	0	0	0	HD	HD	HD	0	0	0	0	0	0	0	0	0	0	0	0	0	0	0	0	0	0
1B	BS00078431_51	460004343		SR	T. Letta et al., Plant Genome 7, (2015).	barc61	553018175	542225611	559688326	0	0	0	0	0	0	0	0	0	0	0	0	0	0	0	0	0	0	0	SR	SR	SR	0	0	0	0	0	0	0	0	0	0	0	0	0	0	0	0	0	0
1B	GENE-0107_807	481043161		SR	T. Letta et al., Theor. Appl. Genet. 126, 1237-1256 (2013).	wPt-0202	557816822	548142009	565579675	0	0	0	0	0	0	0	0	0	0	0	0	0	0	0	0	0	0	0	0	0	SR	SR	0	0	0	0	0	0	0	0	0	0	0	0	0	0	0	0	0
1B	Tdurum_contig10026_1493	492076870		YR	W. Liu et al., Theor. Appl. Genet. 130, 2249-2270 (2017c).	IWB35698	557816822	548142009	559957412	0	0	0	0	0	0	0	0	0	0	0	0	0	0	0	0	0	0	0	0	0	YR	0	0	0	0	0	0	0	0	0	0	0	0	0	0	0	0	0	0
1B	BS00082521_51	548282255		YR	W. Liu et al., Front Plant Sci. 8, 774 (2017d).	IWB59152	557816822	548142009	565186745	0	0	0	0	0	0	0	0	0	0	0	0	0	0	0	0	0	0	0	0	0	YR	YR	0	0	0	0	0	0	0	0	0	0	0	0	0	0	0	0	0
1B	wsnp_Ex_c39616_46871127	555077387		DM	D. K. Mengistu et al., Plant Biotechnol. J. 14, 1800–1812 (2016).	IWB8999	556086150	548142009	561663953	0	0	0	0	0	0	0	0	0	0	0	0	0	0	0	0	0	0	0	0	0	DM	0	0	0	0	0	0	0	0	0	0	0	0	0	0	0	0	0	0
1B	RAC875_c55891_712	557844449		TRN	M. Maccaferri et al., J. Exp. Bot. 67, 1161-1178 (2016).	wPt-8280	481245011	548142009	559341332	0	0	0	0	0	0	0	0	0	0	0	0	0	0	0	0	0	0	0	0	0	TRN	0	0	0	0	0	0	0	0	0	0	0	0	0	0	0	0	0	0
1B	IACX886	606173545		ARL, PRL	M. Maccaferri et al., J. Exp. Bot. 67, 1161-1178 (2016).	IWB22074	577390702	561666034	588088067	0	0	0	0	0	0	0	0	0	0	0	0	0	0	0	0	0	0	0	0	0	0	ARL, PRL	0	0	0	0	0	0	0	0	0	0	0	0	0	0	0	0	0
1B	Excalibur_c581_1220	618977576		SLNS	P. Giraldo et al. , PLoS One 11(11), (2016).	rPt-7906	583972792	577997545	594220377	0	0	0	0	0	0	0	0	0	0	0	0	0	0	0	0	0	0	0	0	0	0	0	0	0	0	0	0	0	0	0	0	0	0	0	0	0	0	0	0
1B	tplb0043k02_463	626565205		PA	D. Nigro et al. , J. Cereal Sci. 75, 25-34 (2017).	IWB30243	602237551	588090968	608970858	0	0	0	0	0	0	0	0	0	0	0	0	0	0	0	0	0	0	0	0	0	0	0	PA	0	0	0	0	0	0	0	0	0	0	0	0	0	0	0	0
1B	BS00039135_51	631508008		YR	W. Liu et al., Front Plant Sci. 8, 774 (2017d).	IWB65956	602237551	595504244	618596323	0	0	0	0	0	0	0	0	0	0	0	0	0	0	0	0	0	0	0	0	0	0	0	0	YR	YR	0	0	0	0	0	0	0	0	0	0	0	0	0	0
1B	Excalibur_rep_c67747_629	635342968		YR	W. Liu et al., Front Plant Sci. 8, 774 (2017d).	IWA3341	602237551	595504244	618596323	0	0	0	0	0	0	0	0	0	0	0	0	0	0	0	0	0	0	0	0	0	0	0	0	YR	YR	0	0	0	0	0	0	0	0	0	0	0	0	0	0
1B	BS00068077_51	645141018		SR	T. Letta et al., Plant Genome 7, (2015).	barc81	622506653	619642375	631527973	0	0	0	0	0	0	0	0	0	0	0	0	0	0	0	0	0	0	0	0	0	0	0	0	0	0	SR	SR	SR	SR	SR	0	0	0	0	0	0	0	0	0
1B	Tdurum_contig8840_575	646104755		YR	W. Liu et al., Front Plant Sci. 8, 774 (2017d).	IWB51279	628372256	619642375	634524746	0	0	0	0	0	0	0	0	0	0	0	0	0	0	0	0	0	0	0	0	0	0	0	0	0	0	YR	YR	YR	YR	YR	YR	0	0	0	0	0	0	0	0
1B	BS00060686_51	665836102		TW	M. A. Canè et al., Mol. Breed. 34, 1629-1645 (2014).	wPt-1403	633026310	619642375	636916232	0	0	0	0	0	0	0	0	0	0	0	0	0	0	0	0	0	0	0	0	0	0	0	0	0	0	TW	TW	TW	TW	TW	TW	TW	TW	0	0	0	0	0	0
1B	BobWhite_c20073_443	668923129		GS	P. Giraldo et al. , PLoS One 11(11), (2016).	wPt-7066	628372256	621480519	624296610	0	0	0	0	0	0	0	0	0	0	0	0	0	0	0	0	0	0	0	0	0	0	0	0	0	0	0	GS	0	0	0	0	0	0	0	0	0	0	0	0
1B	wsnp_Ex_c649_1279852	671995124		YR	W. Liu et al., Front Plant Sci. 8, 774 (2017d).	IWA4031	638165079	631527875	639858667	0	0	0	0	0	0	0	0	0	0	0	0	0	0	0	0	0	0	0	0	0	0	0	0	0	0	0	0	0	0	0	YR	YR	YR	0	0	0	0	0	0
1B	wsnp_BG274294B_Ta_2_3	535359528		TW	J. D. Fiedler et al. , Plant Genome 10(3), (2017).	S1B_279252290	635935110	631527875	639414026	0	0	0	0	0	0	0	0	0	0	0	0	0	0	0	0	0	0	0	0	0	0	0	0	0	0	0	0	0	0	0	TW	TW	TW	0	0	0	0	0	0
1B	Tdurum_contig25457_175	537288375		SR	G. Laidò et al., Front. Plant Sci. 6, 1033 (2015).	rPt-5412	652886555	636916133	666479360	0	0	0	0	0	0	0	0	0	0	0	0	0	0	0	0	0	0	0	0	0	0	0	0	0	0	0	0	0	0	0	0	0	0	SR	SR	0	0	0	0
1B	Tdurum_contig48523_1838	553131869		TRL	M. Maccaferri et al., J. Exp. Bot. 67, 1161-1178 (2016).	IWB73132	652254379	647944153	655980952	0	0	0	0	0	0	0	0	0	0	0	0	0	0	0	0	0	0	0	0	0	0	0	0	0	0	0	0	0	0	0	0	0	0	0	TRL	0	0	0	0
1B	Excalibur_c11980_619	635051723		SR	T. Letta et al., Plant Genome 7, (2015).	wmc44	653761201	651817107	657605006	0	0	0	0	0	0	0	0	0	0	0	0	0	0	0	0	0	0	0	0	0	0	0	0	0	0	0	0	0	0	0	0	0	0	0	SR	0	0	0	0
1B	BobWhite_c34125_183	666703425		KNS	G. Mangini et al. , PlosONE 13(1), e0190162 (2018).	IWB66475	664540723	657605101	672169229	0	0	0	0	0	0	0	0	0	0	0	0	0	0	0	0	0	0	0	0	0	0	0	0	0	0	0	0	0	0	0	0	0	0	0	0	0	0	0	0
				KWS	G. Mangini et al. , PlosONE 13(1), e0190162 (2018).	IWB66475	664540723	657605101	672169229	0	0	0	0	0	0	0	0	0	0	0	0	0	0	0	0	0	0	0	0	0	0	0	0	0	0	0	0	0	0	0	0	0	0	0	0	0	0	0	0
				TKW	G. Mangini et al. , PlosONE 13(1), e0190162 (2018).	IWB66475	664540723	657605101	672169229	0	0	0	0	0	0	0	0	0	0	0	0	0	0	0	0	0	0	0	0	0	0	0	0	0	0	0	0	0	0	0	0	0	0	0	0	0	0	0	0
				TW	J. D. Fiedler et al. , Plant Genome 10(3), (2017).	S1B_287938757	661035177	658425751	661035227	0	0	0	0	0	0	0	0	0	0	0	0	0	0	0	0	0	0	0	0	0	0	0	0	0	0	0	0	0	0	0	0	0	0	0	0	0	0	0	0
				SY	P. Colasuonno et al., BMC Genomics 18, 122 (2017).	IWB4839	664540723	659472069	664540773	0	0	0	0	0	0	0	0	0	0	0	0	0	0	0	0	0	0	0	0	0	0	0	0	0	0	0	0	0	0	0	0	0	0	0	0	0	0	0	0
				TRL, PRL	M. Maccaferri et al., J. Exp. Bot. 67, 1161-1178 (2016).	IWA724	666479311	660502057	670102465	0	0	0	0	0	0	0	0	0	0	0	0	0	0	0	0	0	0	0	0	0	0	0	0	0	0	0	0	0	0	0	0	0	0	0	0	0	0	0	0
				TRN	M. Maccaferri et al., J. Exp. Bot. 67, 1161-1178 (2016).	IWB1341	670102189	666479263	671563740	0	0	0	0	0	0	0	0	0	0	0	0	0	0	0	0	0	0	0	0	0	0	0	0	0	0	0	0	0	0	0	0	0	0	0	0	0	0	0	0
				TW	J. D. Fiedler et al. , Plant Genome 10(3), (2017).	S1B_291237913	666479311	666479263	670102465	0	0	0	0	0	0	0	0	0	0	0	0	0	0	0	0	0	0	0	0	0	0	0	0	0	0	0	0	0	0	0	0	0	0	0	0	0	0	0	0
				HD	M. Maccaferri et al., J. Exp. Bot. 62, 409-438 (2011).	gwm135, barc80	679195670	670101913	680062414	0	0	0	0	0	0	0	0	0	0	0	0	0	0	0	0	0	0	0	0	0	0	0	0	0	0	0	0	0	0	0	0	0	0	0	0	HD	0	0	0
				HD	M. Maccaferri et al., J. Exp. Bot. 62, 409-438 (2011).	gwm140	680060355	671559310	681106997	0	0	0	0	0	0	0	0	0	0	0	0	0	0	0	0	0	0	0	0	0	0	0	0	0	0	0	0	0	0	0	0	0	0	0	0	HD	0	0	0
				TW	J. D. Fiedler et al. , Plant Genome 10(3), (2017).	S1B_289976153	674598912	672166283	674856580	0	0	0	0	0	0	0	0	0	0	0	0	0	0	0	0	0	0	0	0	0	0	0	0	0	0	0	0	0	0	0	0	0	0	0	0	0	0	0	0
				SNP	D. K. Mengistu et al., Plant Biotechnol. J. 14, 1800–1812 (2016).	IWB49442	679195670	674571261	681106997	0	0	0	0	0	0	0	0	0	0	0	0	0	0	0	0	0	0	0	0	0	0	0	0	0	0	0	0	0	0	0	0	0	0	0	0	SNP	0	0	0
[truncated: 27 more columns]

## Sheet: 2A
Outlier SNPs (FST > 0.25)				GWAS-QTLs mapped on tetraploid wheat and projected on the Svevo genome assembly						LR vs MC
Chr	Marker	Position Svevo (bp)		Trait Category	Reference	Original Peak Marker, ID	Peak on Svevo reference genome (bp)	Left CI on Svevo reference genome (bp)	Right CI on Svevo reference genome (bp)	RAC875_c5577_1682	Kukri_c12648_434	Excalibur_c61806_213	Tdurum_contig47258_1039	BobWhite_c1611_1685	wsnp_JD_c18695_17091254	Tdurum_contig30451_88	Excalibur_c42364_134	Excalibur_c34913_743	IAAV2718	wsnp_be471201A_Ta_1_1	RAC875_c21906_247	BobWhite_c3833_815	CAP12_rep_c6956_169	BS00096882_51	Kukri_c40121_373	BS00029332_51	Excalibur_c80601_278	Kukri_rep_c104611_210	RAC875_c110838_165	RAC875_c42648_115	wsnp_Ex_c59095_60108185	BS00080752_51	BS00081506_51	wsnp_Ex_c14953_23104041	wsnp_JD_c2578_3489735	tplb0060h04_139	BobWhite_c4517_120	BobWhite_c15773_166	Tdurum_contig10048_447	wsnp_Ex_c63909_62932437	RAC875_c96399_610	Kukri_c62277_80	TA013564-0487	BS00063518_51	BS00089497_51	CAP11_c2194_115	BS00057059_51	Tdurum_contig93508_295	BobWhite_c5178_188
2A	RAC875_c5577_1682	5160582		FHB	F. Ghavami et al., G3 1, 209-218 (2011).	wPt-4533, IWB59733	7089846	18453	29020288	FHB	FHB	0	0	0	0	0	0	0	0	0	0	0	0	0	0	0	0	0	0	0	0	0	0	0	0	0	0	0	0	0	0	FHB	0	0	0	0	0	0	0
2A	Kukri_c12648_434	19697845		HD	M. Maccaferri et al., BMC Genomics 15:873 (2014).	barc212	3994293	18453	10533156	HD	0	0	0	0	0	0	0	0	0	0	0	0	0	0	0	0	0	0	0	0	0	0	0	0	0	0	0	0	0	0	0	HD	0	0	0	0	0	0	0
2A	Excalibur_c61806_213	48500986		PH	M. Maccaferri et al., J. Exp. Bot. 62, 409-438 (2011).	gwm636	4316494	2881026	12436774	PH	0	0	0	0	0	0	0	0	0	0	0	0	0	0	0	0	0	0	0	0	0	0	0	0	0	0	0	0	0	0	0	PH	0	0	0	0	0	0	0
2A	Tdurum_contig47258_1039	58486368		HD	M. Maccaferri et al., J. Exp. Bot. 62, 409-438 (2011).	gwm636	4316494	2881026	12436774	HD	0	0	0	0	0	0	0	0	0	0	0	0	0	0	0	0	0	0	0	0	0	0	0	0	0	0	0	0	0	0	0	HD	0	0	0	0	0	0	0
2A	BobWhite_c1611_1685	60411691		SR	T. Letta et al., Theor. Appl. Genet. 126, 1237-1256 (2013).	wPt-7049, IWB23046	9662988	4115084	12436774	SR	0	0	0	0	0	0	0	0	0	0	0	0	0	0	0	0	0	0	0	0	0	0	0	0	0	0	0	0	0	0	0	SR	0	0	0	0	0	0	0
2A	wsnp_JD_c18695_17091254	70547798		RGA	M. Maccaferri et al., J. Exp. Bot. 67, 1161-1178 (2016).	IWB16988	7089846	4115084	13728933	RGA	0	0	0	0	0	0	0	0	0	0	0	0	0	0	0	0	0	0	0	0	0	0	0	0	0	0	0	0	0	0	0	RGA	0	0	0	0	0	0	0
2A	Excalibur_c12169_1088	81739185		PA	D. Nigro et al. , J. Cereal Sci. 75, 25-34 (2017).	IWB74467	7089846	5392607	10533156	0	0	0	0	0	0	0	0	0	0	0	0	0	0	0	0	0	0	0	0	0	0	0	0	0	0	0	0	0	0	0	0	PA	0	0	0	0	0	0	0
2A	Tdurum_contig30451_88	597038819		YR	W. Liu et al., Theor. Appl. Genet. 130, 649-667 (2017b).	IWB69599	19328308	16531595	23156141	0	YR	0	0	0	0	0	0	0	0	0	0	0	0	0	0	0	0	0	0	0	0	0	0	0	0	0	0	0	0	0	0	0	0	0	0	0	0	0	0
2A	Excalibur_c42364_134	601411347		PY	A. N’Diaye et al., Plos One 12, e0187178 (2017).	IWB72370, IWB66103	27938931	16531595	29020288	0	PY	0	0	0	0	0	0	0	0	0	0	0	0	0	0	0	0	0	0	0	0	0	0	0	0	0	0	0	0	0	0	0	0	0	0	0	0	0	0
2A	Excalibur_c34913_743	618210550		SR	T. Letta et al., Plant Genome 7, (2015).	wPt-5839	21247577	18204291	24103990	0	SR	0	0	0	0	0	0	0	0	0	0	0	0	0	0	0	0	0	0	0	0	0	0	0	0	0	0	0	0	0	0	0	0	0	0	0	0	0	0
2A	IAAV2718	675832863		LR	M. Aoun et al., Plant Genome 9, 3 (2016).	IWA1242	29128347	26857574	32590132	0	0	0	0	0	0	0	0	0	0	0	0	0	0	0	0	0	0	0	0	0	0	0	0	0	0	0	0	0	0	0	0	0	0	0	0	0	0	0	0
2A	GENE-1381_110	685560391		LR	M. Aoun et al., Plant Genome 9, 3 (2016).	IWA2696	31699182	26857574	34267286	0	0	0	0	0	0	0	0	0	0	0	0	0	0	0	0	0	0	0	0	0	0	0	0	0	0	0	0	0	0	0	0	0	0	0	0	0	0	0	0
2A	wsnp_be471201A_Ta_1_1	685562439		ARL, TRL	M. Maccaferri et al., J. Exp. Bot. 67, 1161-1178 (2016).	wPt-7026	40612404	35758566	44201517	0	0	0	0	0	0	0	0	0	0	0	0	0	0	0	0	0	0	0	0	0	0	0	0	0	0	0	0	0	0	0	0	0	0	0	0	0	0	0	0
2A	RAC875_c21906_247	686136741		GS	P. Giraldo et al. , PLoS One 11(11), (2016).	wPt-7026	40612404	37880360	47303137	0	0	0	0	0	0	0	0	0	0	0	0	0	0	0	0	0	0	0	0	0	0	0	0	0	0	0	0	0	0	0	0	0	0	0	0	0	0	0	0
2A	BobWhite_c3833_815	690225260		PH	M. Maccaferri et al., J. Exp. Bot. 62, 409-438 (2011).	gwm1198	53286861	47303472	57210501	0	0	PH	PH	0	0	0	0	0	0	0	0	0	0	0	0	0	0	0	0	0	0	0	0	0	0	0	0	0	0	0	0	0	PH	0	0	0	0	0	0
2A	CAP12_rep_c6956_169	691749827		HD	M. Maccaferri et al., BMC Genomics 15:873 (2014).	wmc522	53286861	47303472	69930342	0	0	HD	HD	HD	HD	0	0	0	0	0	0	0	0	0	0	0	0	0	0	0	0	0	0	0	0	0	0	0	0	0	0	0	HD	0	0	0	0	0	0
2A	BS00096882_51	695410154		TW	M. Maccaferri et al., J. Exp. Bot. 62, 409-438 (2011).	gwm1198, IWB71516	40612404	47303472	57210501	0	0	TW	TW	0	0	0	0	0	0	0	0	0	0	0	0	0	0	0	0	0	0	0	0	0	0	0	0	0	0	0	0	0	TW	0	0	0	0	0	0
2A	Kukri_c40121_373	698938206		SR	T. Letta et al., Plant Genome 7, (2015).	cfa2201	38871661	50169796	54939586	0	0	0	0	0	0	0	0	0	0	0	0	0	0	0	0	0	0	0	0	0	0	0	0	0	0	0	0	0	0	0	0	0	0	0	0	0	0	0	0
2A	BS00029332_51	700013123		SNP	D. K. Mengistu et al., Plant Biotechnol. J. 14, 1800–1812 (2016).	IWB73758	75869568	73236740	95896551	0	0	0	0	0	0	SNP	0	0	0	0	0	0	0	0	0	0	0	0	0	0	0	0	0	0	0	0	0	0	0	0	0	0	0	SNP	0	0	0	0	0
2A	Excalibur_c80601_278	701102094		SNP	D. K. Mengistu et al., Plant Biotechnol. J. 14, 1800–1812 (2016).	IWA293	75869568	73236740	95896551	0	0	0	0	0	0	SNP	0	0	0	0	0	0	0	0	0	0	0	0	0	0	0	0	0	0	0	0	0	0	0	0	0	0	0	SNP	0	0	0	0	0
2A	Kukri_rep_c104611_210	704410524		RGA	M. Maccaferri et al., J. Exp. Bot. 67, 1161-1178 (2016).	IWA1597	108456445	82300204	159896478	0	0	0	0	0	0	0	0	0	0	0	0	0	0	0	0	0	0	0	0	0	0	0	0	0	0	0	0	0	0	0	0	0	0	RGA	0	0	0	0	0
2A	RAC875_c110838_165	706929197		TRN	M. Maccaferri et al., J. Exp. Bot. 67, 1161-1178 (2016).	IWB5321	108456445	82300204	206251085	0	0	0	0	0	0	0	0	0	0	0	0	0	0	0	0	0	0	0	0	0	0	0	0	0	0	0	0	0	0	0	0	0	0	TRN	0	0	0	0	0
2A	RAC875_c42648_115	710367657		HD	M. Maccaferri et al., J. Exp. Bot. 62, 409-438 (2011).	gwm1045	353578776	118471063	537289686	0	0	0	0	0	0	0	0	0	0	0	0	0	0	0	0	0	0	0	0	0	0	0	0	0	0	0	0	0	0	0	0	0	0	0	0	0	0	0	0
2A	wsnp_Ex_c59095_60108185	710631852		HD	M. Maccaferri et al., BMC Genomics 15:873 (2014).	gwm372	353578776	118471063	537289686	0	0	0	0	0	0	0	0	0	0	0	0	0	0	0	0	0	0	0	0	0	0	0	0	0	0	0	0	0	0	0	0	0	0	0	0	0	0	0	0
2A	BS00080752_51	715768389		GS	J. D. Fiedler et al. , Plant Genome 10(3), (2017).	S2A_152900687	177443762	118471063	200681951	0	0	0	0	0	0	0	0	0	0	0	0	0	0	0	0	0	0	0	0	0	0	0	0	0	0	0	0	0	0	0	0	0	0	0	0	0	0	0	0
2A	BS00081506_51	716162068		SY	P. Colasuonno et al., BMC Genomics 18, 122 (2017).	IWB70428	139183770	118471063	194986001	0	0	0	0	0	0	0	0	0	0	0	0	0	0	0	0	0	0	0	0	0	0	0	0	0	0	0	0	0	0	0	0	0	0	0	0	0	0	0	0
2A	wsnp_Ex_c14953_23104041	726064385		TW	M. A. Canè et al., Mol. Breed. 34, 1629-1645 (2014).	gwm372, IWA1936	353578776	118471063	537289686	0	0	0	0	0	0	0	0	0	0	0	0	0	0	0	0	0	0	0	0	0	0	0	0	0	0	0	0	0	0	0	0	0	0	0	0	0	0	0	0
2A	wsnp_JD_c2578_3489735	732715789		BM	D. K. Mengistu et al., Plant Biotechnol. J. 14, 1800–1812 (2016).	IWB54782	353578776	159901523	537289686	0	0	0	0	0	0	0	0	0	0	0	0	0	0	0	0	0	0	0	0	0	0	0	0	0	0	0	0	0	0	0	0	0	0	0	0	0	0	0	0
2A	tplb0060h04_139	743671308		LR	M. Aoun et al., Plant Genome 9, 3 (2016).	IWA2831	203746236	159901523	522202417	0	0	0	0	0	0	0	0	0	0	0	0	0	0	0	0	0	0	0	0	0	0	0	0	0	0	0	0	0	0	0	0	0	0	0	0	0	0	0	0
2A	BobWhite_c4517_120	748480207		YR	W. Liu et al., Theor. Appl. Genet. 130, 649-667 (2017b).	IWA1008	353578776	159901523	500879896	0	0	0	0	0	0	0	0	0	0	0	0	0	0	0	0	0	0	0	0	0	0	0	0	0	0	0	0	0	0	0	0	0	0	0	0	0	0	0	0
2A	BobWhite_c15773_166	748648912		YR	W. Liu et al., Front Plant Sci. 8, 774 (2017d).	IWB7897	511541206	159901523	500879896	0	0	0	0	0	0	0	0	0	0	0	0	0	0	0	0	0	0	0	0	0	0	0	0	0	0	0	0	0	0	0	0	0	0	0	0	0	0	0	0
2A	Tdurum_contig10048_447	760420202		PRL, TRL	M. Maccaferri et al., J. Exp. Bot. 67, 1161-1178 (2016).	IWB27083, IWB71845	353578776	159901523	522202417	0	0	0	0	0	0	0	0	0	0	0	0	0	0	0	0	0	0	0	0	0	0	0	0	0	0	0	0	0	0	0	0	0	0	0	0	0	0	0	0
2A	wsnp_Ex_c63909_62932437	774813864		GY	D. K. Mengistu et al., Plant Biotechnol. J. 14, 1800–1812 (2016).	IWB54782	353578776	159901523	537289686	0	0	0	0	0	0	0	0	0	0	0	0	0	0	0	0	0	0	0	0	0	0	0	0	0	0	0	0	0	0	0	0	0	0	0	0	0	0	0	0
2A	RAC875_c96399_610	n.c.		SR	T. Letta et al., Theor. Appl. Genet. 126, 1237-1256 (2013).	gwm1045, IWB51019	353578776	194985905	522202417	0	0	0	0	0	0	0	0	0	0	0	0	0	0	0	0	0	0	0	0	0	0	0	0	0	0	0	0	0	0	0	0	0	0	0	0	0	0	0	0
2A	Excalibur_c12980_2621	7224805		KNS	Y. G. Kidane et al. , Front Plant Sci. 8, 1586 (2017).	IWB72435	353578776	194985905	522202417	0	0	0	0	0	0	0	0	0	0	0	0	0	0	0	0	0	0	0	0	0	0	0	0	0	0	0	0	0	0	0	0	0	0	0	0	0	0	0	0
2A	Kukri_c62277_80	56905007		KNS	G. Mangini et al. , PlosONE 13(1), e0190162 (2018).	IWB46763	548640801	194985905	605115332	0	0	0	0	0	0	0	KNS	KNS	0	0	0	0	0	0	0	0	0	0	0	0	0	0	0	0	0	0	0	0	0	0	0	0	0	0	0	0	0	0	0
2A	TA013564-0487	83699787		KWS	G. Mangini et al. , PlosONE 13(1), e0190162 (2018).	IWB27389	548640801	194985905	605115332	0	0	0	0	0	0	0	KWS	KWS	0	0	0	0	0	0	0	0	0	0	0	0	0	0	0	0	0	0	0	0	0	0	0	0	0	0	0	0	0	0	0
2A	BS00063518_51	630671301		TKW	G. Mangini et al. , PlosONE 13(1), e0190162 (2018).	IWB27389	548640801	194985905	605115332	0	0	0	0	0	0	0	TKW	TKW	0	0	0	0	0	0	0	0	0	0	0	0	0	0	0	0	0	0	0	0	0	0	0	0	0	0	0	0	0	0	0
2A	BS00089497_51	688361342		YPC, SY	A. N’Diaye et al., Plos One 12, e0187178 (2017).	IWB3177	572073631	500879995	605115332	0	0	0	0	0	0	0	YPC, SY	YPC, SY	0	0	0	0	0	0	0	0	0	0	0	0	0	0	0	0	0	0	0	0	0	0	0	0	0	0	0	0	0	0	0
2A	CAP11_c2194_115	703465517		PA	D. Nigro et al. , J. Cereal Sci. 75, 25-34 (2017).	IWB9073	629862716	605340184	634304281	0	0	0	0	0	0	0	0	0	PA	0	0	0	0	0	0	0	0	0	0	0	0	0	0	0	0	0	0	0	0	0	0	0	0	0	PA	0	0	0	0
2A	BS00057059_51	726695462		LR	M. Aoun et al., Plant Genome 9, 3 (2016).	IWA7547	669388940	641744071	672927565	0	0	0	0	0	0	0	0	0	0	0	0	0	0	0	0	0	0	0	0	0	0	0	0	0	0	0	0	0	0	0	0	0	0	0	0	0	0	0	0
2A	Tdurum_contig93508_295	735935007		LR	M. Aoun et al., Plant Genome 9, 3 (2016).	IWA7547	669388940	641744071	672927565	0	0	0	0	0	0	0	0	0	0	0	0	0	0	0	0	0	0	0	0	0	0	0	0	0	0	0	0	0	0	0	0	0	0	0	0	0	0	0	0
2A	BobWhite_c5178_188	748394656		PA	D. Nigro et al. , J. Cereal Sci. 75, 25-34 (2017).	IWB13648	689407460	678961791	697756049	0	0	0	0	0	0	0	0	0	0	PA	PA	PA	PA	PA	PA	0	0	0	0	0	0	0	0	0	0	0	0	0	0	0	0	0	0	0	0	PA	0	0	0
2A	Kukri_c52608_142	774258543		SNP	D. K. Mengistu et al., Plant Biotechnol. J. 14, 1800–1812 (2016).	IWB7714	699921192	697755950	712300489	0	0	0	0	0	0	0	0	0	0	0	0	0	0	0	0	SNP	SNP	SNP	SNP	SNP	SNP	SNP	0	0	0	0	0	0	0	0	0	0	0	0	0	0	SNP	0	0
				SR	T. Letta et al., Plant Genome 7, (2015).	wPt-2293, IWB12332	700716506	698299250	710416143	0	0	0	0	0	0	0	0	0	0	0	0	0	0	0	0	SR	SR	SR	SR	SR	SR	0	0	0	0	0	0	0	0	0	0	0	0	0	0	0	SR	0	0
				SNP	D. K. Mengistu et al., Plant Biotechnol. J. 14, 1800–1812 (2016).	IWB32363	708127939	698299250	712300489	0	0	0	0	0	0	0	0	0	0	0	0	0	0	0	0	SNP	SNP	SNP	SNP	SNP	SNP	SNP	0	0	0	0	0	0	0	0	0	0	0	0	0	0	SNP	0	0
				PH	D. K. Mengistu et al., Plant Biotechnol. J. 14, 1800–1812 (2016).	IWB37862	704081627	699810062	710416143	0	0	0	0	0	0	0	0	0	0	0	0	0	0	0	0	0	PH	PH	PH	PH	PH	0	0	0	0	0	0	0	0	0	0	0	0	0	0	0	PH	0	0
				YR	W. Liu et al., Theor. Appl. Genet. 130, 2249-2270 (2017c).	IWB67229	719785375	712475887	724008207	0	0	0	0	0	0	0	0	0	0	0	0	0	0	0	0	0	0	0	0	0	0	0	YR	YR	0	0	0	0	0	0	0	0	0	0	0	0	0	0	0
				YR	W. Liu et al., Front Plant Sci. 8, 774 (2017d).	IWA2231	719785375	712475887	727267752	0	0	0	0	0	0	0	0	0	0	0	0	0	0	0	0	0	0	0	0	0	0	0	YR	YR	YR	0	0	0	0	0	0	0	0	0	0	0	0	YR	0
				KNS	G. Mangini et al. , PlosONE 13(1), e0190162 (2018).	IWB1937	739301894	727267935	748477405	0	0	0	0	0	0	0	0	0	0	0	0	0	0	0	0	0	0	0	0	0	0	0	0	0	0	KNS	KNS	0	0	0	0	0	0	0	0	0	0	0	KNS
				KWS	G. Mangini et al. , PlosONE 13(1), e0190162 (2018).	IWB1937	739301894	727267935	748477405	0	0	0	0	0	0	0	0	0	0	0	0	0	0	0	0	0	0	0	0	0	0	0	0	0	0	KWS	KWS	0	0	0	0	0	0	0	0	0	0	0	KWS
				TKW	G. Mangini et al. , PlosONE 13(1), e0190162 (2018).	IWB1937	739301894	727267935	748477405	0	0	0	0	0	0	0	0	0	0	0	0	0	0	0	0	0	0	0	0	0	0	0	0	0	0	TKW	TKW	0	0	0	0	0	0	0	0	0	0	0	TKW
				SY	P. Colasuonno et al., BMC Genomics 18, 122 (2017).	IWB42586	731442392	731267102	735030742	0	0	0	0	0	0	0	0	0	0	0	0	0	0	0	0	0	0	0	0	0	0	0	0	0	0	SY	0	0	0	0	0	0	0	0	0	0	0	0	0
				YR	W. Liu et al., Front Plant Sci. 8, 774 (2017d).	IWB39075	751758344	748478741	759783997	0	0	0	0	0	0	0	0	0	0	0	0	0	0	0	0	0	0	0	0	0	0	0	0	0	0	0	0	YR	YR	0	0	0	0	0	0	0	0	0	0
				HD	M. Maccaferri et al., J. Exp. Bot. 62, 409-438 (2011).	cfa2086	762477476	752518586	774769579	0	0	0	0	0	0	0	0	0	0	0	0	0	0	0	0	0	0	0	0	0	0	0	0	0	0	0	0	0	0	HD	0	0	0	0	0	0	0	0	0
				SY	P. Colasuonno et al., BMC Genomics 18, 122 (2017).	IWB55230	756420303	752518586	759783997	0	0	0	0	0	0	0	0	0	0	0	0	0	0	0	0	0	0	0	0	0	0	0	0	0	0	0	0	0	0	0	0	0	0	0	0	0	0	0	0
				ARL, PRL	M. Maccaferri et al., J. Exp. Bot. 67, 1161-1178 (2016).	tPt-6105, IWB23641	771580683	753056610	774769579	0	0	0	0	0	0	0	0	0	0	0	0	0	0	0	0	0	0	0	0	0	0	0	0	0	0	0	0	0	0	ARL, PRL	0	0	0	0	0	0	0	0	0
				TRL	M. Maccaferri et al., J. Exp. Bot. 67, 1161-1178 (2016).	IWB46290	548640801	753056610	775446234	0	0	0	0	0	0	0	0	0	0	0	0	0	0	0	0	0	0	0	0	0	0	0	0	0	0	0	0	0	0	TRL	TRL	0	0	0	0	0	0	0	0
				TRN	M. Maccaferri et al., J. Exp. Bot. 67, 1161-1178 (2016).	IWB46290	548640801	753056610	775446234	0	0	0	0	0	0	0	0	0	0	0	0	0	0	0	0	0	0	0	0	0	0	0	0	0	0	0	0	0	0	TRN	TRN	0	0	0	0	0	0	0	0
				BM	J.M. Soriano et al. , PLoS One 12(5), e0178290 (2017).	wPt-7649	771580683	762376432	774769579	0	0	0	0	0	0	0	0	0	0	0	0	0	0	0	0	0	0	0	0	0	0	0	0	0	0	0	0	0	0	0	0	0	0	0	0	0	0	0	0
				PH	J.M. Soriano et al. , PLoS One 12(5), e0178290 (2017).	wPt-2696	771580683	762376432	774769579	0	0	0	0	0	0	0	0	0	0	0	0	0	0	0	0	0	0	0	0	0	0	0	0	0	0	0	0	0	0	0	0	0	0	0	0	0	0	0	0
				HD	M. Maccaferri et al., BMC Genomics 15:873 (2014).	tPt-2163	767279546	762376432	774769579	0	0	0	0	0	0	0	0	0	0	0	0	0	0	0	0	0	0	0	0	0	0	0	0	0	0	0	0	0	0	0	0	0	0	0	0	0	0	0	0
				SNM	J.M. Soriano et al. , PLoS One 12(5), e0178290 (2017).	wPt-7649	771580683	762376432	774769579	0	0	0	0	0	0	0	0	0	0	0	0	0	0	0	0	0	0	0	0	0	0	0	0	0	0	0	0	0	0	0	0	0	0	0	0	0	0	0	0
				GY	D. K. Mengistu et al., Plant Biotechnol. J. 14, 1800–1812 (2016).	IWB11730	767279546	762611965	774769579	0	0	0	0	0	0	0	0	0	0	0	0	0	0	0	0	0	0	0	0	0	0	0	0	0	0	0	0	0	0	0	0	0	0	0	0	0	0	0	0
				GY	D. K. Mengistu et al., Plant Biotechnol. J. 14, 1800–1812 (2016).	IWA551	767279546	762611965	774769579	0	0	0	0	0	0	0	0	0	0	0	0	0	0	0	0	0	0	0	0	0	0	0	0	0	0	0	0	0	0	0	0	0	0	0	0	0	0	0	0
				PH	D. K. Mengistu et al., Plant Biotechnol. J. 14, 1800–1812 (2016).	IWB11171	767279546	764133958	774769579	0	0	0	0	0	0	0	0	0	0	0	0	0	0	0	0	0	0	0	0	0	0	0	0	0	0	0	0	0	0	0	0	0	0	0	0	0	0	0	0
				HD	P. Giraldo et al. , PLoS One 11(11), (2016).	wPt-2858	767279546	764133958	774769579	0	0	0	0	0	0	0	0	0	0	0	0	0	0	0	0	0	0	0	0	0	0	0	0	0	0	0	0	0	0	0	0	0	0	0	0	0	0	0	0
				SLNS	P. Giraldo et al. , PLoS One 11(11), (2016).	tPt-2163	771580683	766175782	775446234	0	0	0	0	0	0	0	0	0	0	0	0	0	0	0	0	0	0	0	0	0	0	0	0	0	0	0	0	0	0	0	SLNS	0	0	0	0	0	0	0	0
				RGA	M. Maccaferri et al., J. Exp. Bot. 67, 1161-1178 (2016).	IWB20424	771580683	768391787	775446234	0	0	0	0	0	0	0	0	0	0	0	0	0	0	0	0	0	0	0	0	0	0	0	0	0	0	0	0	0	0	0	RGA	0	0	0	0	0	0	0	0
[truncated: 1 more columns]

## Sheet: 2B
Outlier SNPs (FST > 0.25)				GWAS-QTLs mapped on tetraploid wheat and projected on the Svevo genome assembly						LR vs MC
Chr	Marker	Position Svevo (bp)		Trait Category	Reference	Original Peak Marker, ID	Peak on Svevo reference genome (bp)	Left CI on Svevo reference genome (bp)	Right CI on Svevo reference genome (bp)	Ex_c17993_470	BS00023068_51	RAC875_rep_c115433_378	Kukri_c40204_617	BS00061979_51	BobWhite_c2988_493	wsnp_Ra_c407_862316	wsnp_Ex_c4349_7841003	IAAV1903	RAC875_c8045_231	Kukri_c32980_680	wsnp_Ex_c7003_12065828	wsnp_Ku_rep_c73313_72887199	BobWhite_rep_c61602_139	Kukri_c55599_153	Tdurum_contig61682_187	Tdurum_contig92604_368	Tdurum_contig26542_457	Tdurum_contig13653_471	BS00035335_51	Kukri_c19751_873	Ku_c12037_482	RFL_Contig2612_826	Kukri_c4294_371	Excalibur_c25414_806	Kukri_c49007_501	wsnp_Ex_c922_1775246	Kukri_c49010_266	Excalibur_rep_c77221_93	Tdurum_contig80351_311	Kukri_c7193_5892	tplb0024l03_910	BS00067907_51	Excalibur_c685_165	RAC875_rep_c69619_145	wsnp_RFL_Contig2914_2757372	Excalibur_c63243_434	wsnp_Ex_rep_c103064_88104690	Excalibur_c9752_619	Excalibur_c7051_1027
2B	Ex_c17993_470	3455035		SR	G. Laidò et al., Front. Plant Sci. 6, 1033 (2015).	BQ170801	1740399	961639	19022965	SR	SR	SR	SR	0	0	0	0	0	0	0	0	0	0	0	0	0	0	0	0	0	0	0	0	0	0	0	0	0	0	0	0	0	0	0	0	0	0	0	0
2B	BS00023068_51	7492031		BM	J.M. Soriano et al. , PLoS One 12(5), e0178290 (2017).	wPt-1601	16063422	3982114	27764618	0	BM	BM	BM	BM	0	0	0	0	0	0	0	0	0	0	0	0	0	0	0	0	0	0	0	0	0	0	0	0	0	0	0	0	0	0	0	0	0	0	0
2B	RAC875_rep_c115433_378	9360474		YR	W. Liu et al., Front Plant Sci. 8, 774 (2017d).	IWB52168	9556420	3982114	9984988	0	YR	YR	0	0	0	0	0	0	0	0	0	0	0	0	0	0	0	0	0	0	0	0	0	0	0	0	0	0	0	0	0	0	0	0	0	0	0	0	0
2B	Kukri_c40204_617	10002023		SY	J. D. Fiedler et al. , Plant Genome 10(3), (2017).	S2B_1263240	9556420	5535092	15081462	0	SY	SY	SY	0	0	0	0	0	0	0	0	0	0	0	0	0	0	0	0	0	0	0	0	0	0	0	0	0	0	0	0	0	0	0	0	0	0	0	0
2B	BS00061979_51	19752026		CDC	E. Salsman et al. , Mol. Breed. 38, 28 (2018).	IWA8128	9556420	9127853	9984988	0	0	CDC	0	0	0	0	0	0	0	0	0	0	0	0	0	0	0	0	0	0	0	0	0	0	0	0	0	0	0	0	0	0	0	0	0	0	0	0	0
2B	BobWhite_c2988_493	33368429		PRL	M. Maccaferri et al., J. Exp. Bot. 67, 1161-1178 (2016).	wPt-9958	13732219	9985497	19022965	0	0	0	PRL	0	0	0	0	0	0	0	0	0	0	0	0	0	0	0	0	0	0	0	0	0	0	0	0	0	0	0	0	0	0	0	0	0	0	0	0
2B	wsnp_Ra_c407_862316	52972480		YR	W. Liu et al., Front Plant Sci. 8, 774 (2017d).	IWB72157	16063422	10284547	21532715	0	0	0	0	YR	0	0	0	0	0	0	0	0	0	0	0	0	0	0	0	0	0	0	0	0	0	0	0	0	0	0	0	0	0	0	0	0	0	0	0
2B	wsnp_Ex_c4349_7841003	57179677		KNS	D. K. Mengistu et al., Plant Biotechnol. J. 14, 1800–1812 (2016).	IWB4596	18355368	12382976	24935557	0	0	0	0	KNS	0	0	0	0	0	0	0	0	0	0	0	0	0	0	0	0	0	0	0	0	0	0	0	0	0	0	0	0	0	0	0	0	0	0	0
2B	IAAV1903	174375361		YR	W. Liu et al., Front Plant Sci. 8, 774 (2017d).	IWB59815	21995970	15085002	24935557	0	0	0	0	YR	0	0	0	0	0	0	0	0	0	0	0	0	0	0	0	0	0	0	0	0	0	0	0	0	0	0	0	0	0	0	0	0	0	0	0
2B	RAC875_c8045_231	197538224		SY	P. Colasuonno et al., BMC Genomics 18, 122 (2017).	IWB45885	18355368	15085002	21532715	0	0	0	0	SY	0	0	0	0	0	0	0	0	0	0	0	0	0	0	0	0	0	0	0	0	0	0	0	0	0	0	0	0	0	0	0	0	0	0	0
2B	Kukri_c32980_680	200633779		ARL, TRL	M. Maccaferri et al., J. Exp. Bot. 67, 1161-1178 (2016).	IWA1799	21995970	15085002	24935557	0	0	0	0	ARL, TRL	0	0	0	0	0	0	0	0	0	0	0	0	0	0	0	0	0	0	0	0	0	0	0	0	0	0	0	0	0	0	0	0	0	0	0
2B	wsnp_Ex_c7003_12065828	205398993		YR	W. Liu et al., Theor. Appl. Genet. 130, 649-667 (2017b).	IWB10512	24432117	21532814	25120493	0	0	0	0	0	0	0	0	0	0	0	0	0	0	0	0	0	0	0	0	0	0	0	0	0	0	0	0	0	0	0	0	0	0	0	0	0	0	0	0
2B	wsnp_Ku_rep_c73313_72887199	208384507		YR	W. Liu et al., Front Plant Sci. 8, 774 (2017d).	IWA6768	26921349	23928678	29958707	0	0	0	0	0	0	0	0	0	0	0	0	0	0	0	0	0	0	0	0	0	0	0	0	0	0	0	0	0	0	0	0	0	0	0	0	0	0	0	0
2B	Ra_c6700_406	210326793		YR	W. Liu et al., Theor. Appl. Genet. 130, 2249-2270 (2017c).	IWB7081	28865002	26078080	33208987	0	0	0	0	0	0	0	0	0	0	0	0	0	0	0	0	0	0	0	0	0	0	0	0	0	0	0	0	0	0	0	0	0	0	0	0	0	0	0	0
2B	BobWhite_rep_c61602_139	232865798		HD	M. Maccaferri et al., BMC Genomics 15:873 (2014).	wmc243	28865002	26078080	38606515	0	0	0	0	0	HD	0	0	0	0	0	0	0	0	0	0	0	0	0	0	0	0	0	0	0	0	0	0	0	0	0	0	0	0	0	0	0	0	0	0
2B	Kukri_c55599_153	448133538		SR	T. Letta et al., Theor. Appl. Genet. 126, 1237-1256 (2013).	wPt-8404	31927831	27771297	33512349	0	0	0	0	0	SR	0	0	0	0	0	0	0	0	0	0	0	0	0	0	0	0	0	0	0	0	0	0	0	0	0	0	0	0	0	0	0	0	0	0
2B	Tdurum_contig61682_187	468493123		SNP	D. K. Mengistu et al., Plant Biotechnol. J. 14, 1800–1812 (2016).	IWB2317	10586500	30646675	50964649	0	0	0	0	0	SNP	0	0	0	0	0	0	0	0	0	0	0	0	0	0	0	0	0	0	0	0	0	0	0	0	0	0	0	0	0	0	0	0	0	0
2B	Ra_c15365_530	515125122		GFD	J.M. Soriano et al. , PLoS One 12(5), e0178290 (2017).	wPt-5513	57172384	39637021	75854110	0	0	0	0	0	0	GFD	GFD	0	0	0	0	0	0	0	0	0	0	0	0	0	0	0	0	0	0	0	0	0	0	0	0	0	0	0	0	0	0	0	0
2B	Tdurum_contig12836_418	519703127		SR	G. Laidò et al., Front. Plant Sci. 6, 1033 (2015).	wPt-1064	92149687	43360903	156702171	0	0	0	0	0	0	SR	SR	0	0	0	0	0	0	0	0	0	0	0	0	0	0	0	0	0	0	0	0	0	0	0	0	0	0	0	0	0	0	0	0
2B	Tdurum_contig92604_368	537614390		DSB	J.M. Soriano et al. , PLoS One 12(5), e0178290 (2017).	wPt-7320	69026466	67807903	107945393	0	0	0	0	0	0	0	0	0	0	0	0	0	0	0	0	0	0	0	0	0	0	0	0	0	0	0	0	0	0	0	0	0	0	0	0	0	0	0	0
2B	Tdurum_contig26542_457	544739264		GFD	J.M. Soriano et al. , PLoS One 12(5), e0178290 (2017).	wPt-9316	104493016	67807903	109351375	0	0	0	0	0	0	0	0	0	0	0	0	0	0	0	0	0	0	0	0	0	0	0	0	0	0	0	0	0	0	0	0	0	0	0	0	0	0	0	0
2B	Tdurum_contig13653_471	554908560		HD	M. Maccaferri et al., J. Exp. Bot. 62, 409-438 (2011).	barc183	92149687	75854011	101040728	0	0	0	0	0	0	0	0	0	0	0	0	0	0	0	0	0	0	0	0	0	0	0	0	0	0	0	0	0	0	0	0	0	0	0	0	0	0	0	0
2B	BS00035335_51	582387482		SR	T. Letta et al., Plant Genome 7, (2015).	gwm410	98480773	85220419	101040728	0	0	0	0	0	0	0	0	0	0	0	0	0	0	0	0	0	0	0	0	0	0	0	0	0	0	0	0	0	0	0	0	0	0	0	0	0	0	0	0
2B	Kukri_c19751_873	584626735		PRL, TRL	M. Maccaferri et al., J. Exp. Bot. 67, 1161-1178 (2016).	barc183	104493016	85220419	99210543	0	0	0	0	0	0	0	0	0	0	0	0	0	0	0	0	0	0	0	0	0	0	0	0	0	0	0	0	0	0	0	0	0	0	0	0	0	0	0	0
2B	Ku_c12037_482	601018578		TW	P. Giraldo et al. , PLoS One 11(11), (2016).	wPt-7779	100131763	90948192	119935155	0	0	0	0	0	0	0	0	0	0	0	0	0	0	0	0	0	0	0	0	0	0	0	0	0	0	0	0	0	0	0	0	0	0	0	0	0	0	0	0
2B	RFL_Contig2612_826	617006649		ARL	M. Maccaferri et al., J. Exp. Bot. 67, 1161-1178 (2016).	IWB25893	100131763	97751004	107945393	0	0	0	0	0	0	0	0	0	0	0	0	0	0	0	0	0	0	0	0	0	0	0	0	0	0	0	0	0	0	0	0	0	0	0	0	0	0	0	0
2B	Kukri_c4294_371	637407281		GY	D. K. Mengistu et al., Plant Biotechnol. J. 14, 1800–1812 (2016).	IWB63171	61380989	97751004	109351375	0	0	0	0	0	0	0	0	0	0	0	0	0	0	0	0	0	0	0	0	0	0	0	0	0	0	0	0	0	0	0	0	0	0	0	0	0	0	0	0
2B	Excalibur_c25414_806	645654259		TW	M. A. Canè et al., Mol. Breed. 34, 1629-1645 (2014).	wPt-9316	104493016	97751004	135804501	0	0	0	0	0	0	0	0	0	0	0	0	0	0	0	0	0	0	0	0	0	0	0	0	0	0	0	0	0	0	0	0	0	0	0	0	0	0	0	0
2B	Kukri_c49007_501	647949326		TRN	M. Maccaferri et al., J. Exp. Bot. 67, 1161-1178 (2016).	gwm148-2B	100131763	99222798	109351375	0	0	0	0	0	0	0	0	0	0	0	0	0	0	0	0	0	0	0	0	0	0	0	0	0	0	0	0	0	0	0	0	0	0	0	0	0	0	0	0
2B	wsnp_Ex_c922_1775246	650820190		KNS	G. Mangini et al. , PlosONE 13(1), e0190162 (2018).	IWB2285	137745569	99222798	172750090	0	0	0	0	0	0	0	0	0	0	0	0	0	0	0	0	0	0	0	0	0	0	0	0	0	0	0	0	0	0	0	0	0	0	0	0	0	0	0	0
2B	Kukri_c49010_266	653319654		KWS	G. Mangini et al. , PlosONE 13(1), e0190162 (2018).	IWB2285	137745569	99222798	172750090	0	0	0	0	0	0	0	0	0	0	0	0	0	0	0	0	0	0	0	0	0	0	0	0	0	0	0	0	0	0	0	0	0	0	0	0	0	0	0	0
2B	BS00080967_51	658663239		TKW	G. Mangini et al. , PlosONE 13(1), e0190162 (2018).	IWB2285	137745569	99222798	172750090	0	0	0	0	0	0	0	0	0	0	0	0	0	0	0	0	0	0	0	0	0	0	0	0	0	0	0	0	0	0	0	0	0	0	0	0	0	0	0	0
2B	BS00046166_51	662682144		PH	M. Maccaferri et al., J. Exp. Bot. 62, 409-438 (2011).	barc55	126821860	101040639	153489804	0	0	0	0	0	0	0	0	0	0	0	0	0	0	0	0	0	0	0	0	0	0	0	0	0	0	0	0	0	0	0	0	0	0	0	0	0	0	0	0
2B	Excalibur_rep_c77221_93	669443067		GY	D. K. Mengistu et al., Plant Biotechnol. J. 14, 1800–1812 (2016).	IWB65460	306029577	101040639	149100172	0	0	0	0	0	0	0	0	0	0	0	0	0	0	0	0	0	0	0	0	0	0	0	0	0	0	0	0	0	0	0	0	0	0	0	0	0	0	0	0
2B	Tdurum_contig80351_311	673039333		TW	M. Maccaferri et al., J. Exp. Bot. 62, 409-438 (2011).	bar55.1	126821860	101040639	153489804	0	0	0	0	0	0	0	0	0	0	0	0	0	0	0	0	0	0	0	0	0	0	0	0	0	0	0	0	0	0	0	0	0	0	0	0	0	0	0	0
2B	Kukri_c7193_5892	685875940		RGA	M. Maccaferri et al., J. Exp. Bot. 67, 1161-1178 (2016).	IWB73449	126821860	109351474	149100172	0	0	0	0	0	0	0	0	0	0	0	0	0	0	0	0	0	0	0	0	0	0	0	0	0	0	0	0	0	0	0	0	0	0	0	0	0	0	0	0
2B	tplb0024l03_910	701101842		YR	W. Liu et al., Front Plant Sci. 8, 774 (2017d).	IWB10669	158165913	139677278	172750090	0	0	0	0	0	0	0	0	0	0	0	0	0	0	0	0	0	0	0	0	0	0	0	0	0	0	0	0	0	0	0	0	0	0	0	0	0	0	0	0
2B	BS00067907_51	710148576		HD	Y. G. Kidane et al. , Front Plant Sci. 8, 1586 (2017).	IWA905	166176879	156728856	178878973	0	0	0	0	0	0	0	0	HD	0	0	0	0	0	0	0	0	0	0	0	0	0	0	0	0	0	0	0	0	0	0	0	0	0	0	0	0	0	0	0
2B	Excalibur_c685_165	714624739		YR	W. Liu et al., Front Plant Sci. 8, 774 (2017d).	IWB26859	175814528	159603669	200873910	0	0	0	0	0	0	0	0	YR	YR	YR	0	0	0	0	0	0	0	0	0	0	0	0	0	0	0	0	0	0	0	0	0	0	0	0	0	0	0	0	0
2B	RAC875_rep_c69619_145	717967745		STB	Y. G. Kidane et al. , Front Plant Sci. 8, 1586 (2017).	IWB36818	189337710	172750084	209502710	0	0	0	0	0	0	0	0	STB	STB	STB	STB	STB	0	0	0	0	0	0	0	0	0	0	0	0	0	0	0	0	0	0	0	0	0	0	0	0	0	0	0
2B	wsnp_RFL_Contig2914_2757372	727248831		LR	M. Aoun et al., Plant Genome 9, 3 (2016).	IWA6003	361958648	229822850	441540419	0	0	0	0	0	0	0	0	0	0	0	0	0	LR	0	0	0	0	0	0	0	0	0	0	0	0	0	0	0	0	0	0	0	0	0	0	0	0	0	0
2B	Excalibur_c63243_434	729804410		PA	D. Nigro et al. , J. Cereal Sci. 75, 25-34 (2017).	IWB40211	361958648	282376878	445540554	0	0	0	0	0	0	0	0	0	0	0	0	0	0	0	0	0	0	0	0	0	0	0	0	0	0	0	0	0	0	0	0	0	0	0	0	0	0	0	0
2B	wsnp_Ex_rep_c103064_88104690	737672958		LR	M. Aoun et al., Plant Genome 9, 3 (2016).	IWA4541	456105398	441548844	513146005	0	0	0	0	0	0	0	0	0	0	0	0	0	0	LR	LR	0	0	0	0	0	0	0	0	0	0	0	0	0	0	0	0	0	0	0	0	0	0	0	0
2B	Excalibur_c9752_619	746803809		YR	W. Liu et al., Front Plant Sci. 8, 774 (2017d).	IWB2460	475731862	441548844	513146005	0	0	0	0	0	0	0	0	0	0	0	0	0	0	YR	YR	0	0	0	0	0	0	0	0	0	0	0	0	0	0	0	0	0	0	0	0	0	0	0	0
2B	Excalibur_c7051_1027	754840818		YR	W. Liu et al., Front Plant Sci. 8, 774 (2017d).	IWB62622	546433671	520393585	575263285	0	0	0	0	0	0	0	0	0	0	0	0	0	0	0	0	YR	YR	YR	0	0	0	0	0	0	0	0	0	0	0	0	0	0	0	0	0	0	0	0	0
2B	Kukri_c10869_1591	763124316		PH	J.M. Soriano et al. , PLoS One 12(5), e0178290 (2017).	wPt-1140	585833968	543866457	641781790	0	0	0	0	0	0	0	0	0	0	0	0	0	0	0	0	0	PH	PH	PH	PH	PH	PH	PH	0	0	0	0	0	0	0	0	0	0	0	0	0	0	0	0
2B	RAC875_c22328_1356	763377997		DSB	J.M. Soriano et al. , PLoS One 12(5), e0178290 (2017).	wPt-1140	585833968	543866457	641781790	0	0	0	0	0	0	0	0	0	0	0	0	0	0	0	0	0	DSB	DSB	DSB	DSB	DSB	DSB	DSB	0	0	0	0	0	0	0	0	0	0	0	0	0	0	0	0
2B	Excalibur_c26527_82	765318692		GS	J. D. Fiedler et al. , Plant Genome 10(3), (2017).	S2B_256207130	559289658	550078511	575263285	0	0	0	0	0	0	0	0	0	0	0	0	0	0	0	0	0	0	GS	0	0	0	0	0	0	0	0	0	0	0	0	0	0	0	0	0	0	0	0	0
2B	Ex_c67202_741	770790069		PA	D. Nigro et al. , J. Cereal Sci. 75, 25-34 (2017).	IWB25841	649925014	639308647	653367882	0	0	0	0	0	0	0	0	0	0	0	0	0	0	0	0	0	0	0	0	0	0	0	0	PA	PA	PA	PA	0	0	0	0	0	0	0	0	0	0	0	0
2B	wsnp_Ex_rep_c103381_88353000	771868560		SR	T. Letta et al., Plant Genome 7, (2015).	gwm47, IWB36270	674482675	663208883	683885947	0	0	0	0	0	0	0	0	0	0	0	0	0	0	0	0	0	0	0	0	0	0	0	0	0	0	0	0	SR	SR	0	0	0	0	0	0	0	0	0	0
2B	Jagger_c10188_98	773395895		DBA	J.M. Soriano et al. , PLoS One 12(5), e0178290 (2017).	wPt-3651	681834019	663208883	728598450	0	0	0	0	0	0	0	0	0	0	0	0	0	0	0	0	0	0	0	0	0	0	0	0	0	0	0	0	DBA	DBA	DBA	DBA	DBA	DBA	DBA	DBA	0	0	0	0
2B	BS00100118_51	776814587		SR	T. Letta et al., Plant Genome 7, (2015).	gwm1300	712353261	669183856	720744649	0	0	0	0	0	0	0	0	0	0	0	0	0	0	0	0	0	0	0	0	0	0	0	0	0	0	0	0	SR	SR	SR	SR	SR	SR	SR	0	0	0	0	0
2B	tplb0042a21_1091	779015671		YR	W. Liu et al., Theor. Appl. Genet. 130, 2249-2270 (2017c).	IWB48012	681834019	669183856	691843741	0	0	0	0	0	0	0	0	0	0	0	0	0	0	0	0	0	0	0	0	0	0	0	0	0	0	0	0	YR	YR	YR	0	0	0	0	0	0	0	0	0
2B	BS00026037_51	780906154		HD	P. Giraldo et al. , PLoS One 11(11), (2016).	wPt-0489	681834019	669183856	696910292	0	0	0	0	0	0	0	0	0	0	0	0	0	0	0	0	0	0	0	0	0	0	0	0	0	0	0	0	HD	HD	HD	0	0	0	0	0	0	0	0	0
2B	tplb0042o21_419	781593041		TRL, ARL	M. Maccaferri et al., J. Exp. Bot. 67, 1161-1178 (2016).	IWB2073, IWB44545	698529399	685294418	711183460	0	0	0	0	0	0	0	0	0	0	0	0	0	0	0	0	0	0	0	0	0	0	0	0	0	0	0	0	0	0	TRL, ARL	TRL, ARL	TRL, ARL	0	0	0	0	0	0	0
2B	GENE-0676_322	784100454		LR	M. Aoun et al., Plant Genome 9, 3 (2016).	IWA1765	709004105	696910997	718739359	0	0	0	0	0	0	0	0	0	0	0	0	0	0	0	0	0	0	0	0	0	0	0	0	0	0	0	0	0	0	0	LR	LR	LR	LR	0	0	0	0	0
2B	Excalibur_c34937_710	6711112		PA	D. Nigro et al. , J. Cereal Sci. 75, 25-34 (2017).	IWB41405	706135766	696910997	711183460	0	0	0	0	0	0	0	0	0	0	0	0	0	0	0	0	0	0	0	0	0	0	0	0	0	0	0	0	0	0	0	PA	PA	0	0	0	0	0	0	0
2B	tplb0058j01_762	24934813		TKW	J.M. Soriano et al. , PLoS One 12(5), e0178290 (2017).	wPt-2293	674482675	696910997	749579012	0	0	0	0	0	0	0	0	0	0	0	0	0	0	0	0	0	0	0	0	0	0	0	0	0	0	0	0	0	0	0	TKW	TKW	TKW	TKW	TKW	TKW	TKW	TKW	0
2B	Kukri_c26288_419	56658355		PA	D. Nigro et al. , J. Cereal Sci. 75, 25-34 (2017).	IWB24230	703948435	700151437	712227149	0	0	0	0	0	0	0	0	0	0	0	0	0	0	0	0	0	0	0	0	0	0	0	0	0	0	0	0	0	0	0	PA	PA	0	0	0	0	0	0	0
2B	RAC875_c61801_299	66725045		SR	T. Letta et al., Theor. Appl. Genet. 126, 1237-1256 (2013).	gwm1300	712353261	702450254	720744649	0	0	0	0	0	0	0	0	0	0	0	0	0	0	0	0	0	0	0	0	0	0	0	0	0	0	0	0	0	0	0	0	SR	SR	SR	0	0	0	0	0
2B	RAC875_c34516_316	66998785		LR	M. Aoun et al., Plant Genome 9, 3 (2016).	IWA4130	715652099	706824751	728598450	0	0	0	0	0	0	0	0	0	0	0	0	0	0	0	0	0	0	0	0	0	0	0	0	0	0	0	0	0	0	0	0	LR	LR	LR	LR	0	0	0	0
2B	Kukri_c36879_83	96408120		YR	W. Liu et al., Front Plant Sci. 8, 774 (2017d).	IWB29531	719752880	706824751	729804437	0	0	0	0	0	0	0	0	0	0	0	0	0	0	0	0	0	0	0	0	0	0	0	0	0	0	0	0	0	0	0	0	YR	YR	YR	YR	YR	0	0	0
2B	BS00070001_51	121400847		SR	G. Laidò et al., Front. Plant Sci. 6, 1033 (2015).	wPt-4223	738021034	720768229	753172652	0	0	0	0	0	0	0	0	0	0	0	0	0	0	0	0	0	0	0	0	0	0	0	0	0	0	0	0	0	0	0	0	0	0	0	SR	SR	SR	SR	0
2B	Ku_c23446_2209	132290917		DSB	J.M. Soriano et al. , PLoS One 12(5), e0178290 (2017).	wPt-6894	740586506	728967723	762716253	0	0	0	0	0	0	0	0	0	0	0	0	0	0	0	0	0	0	0	0	0	0	0	0	0	0	0	0	0	0	0	0	0	0	0	0	DSB	DSB	DSB	DSB
2B	Tdurum_contig98206_211	136096612		PH	M. Maccaferri et al., J. Exp. Bot. 62, 409-438 (2011).	gwm1070	735481177	729804343	749579012	0	0	0	0	0	0	0	0	0	0	0	0	0	0	0	0	0	0	0	0	0	0	0	0	0	0	0	0	0	0	0	0	0	0	0	0	PH	PH	PH	0
2B	RAC875_rep_c72435_90	136096890		TRN	M. Maccaferri et al., J. Exp. Bot. 67, 1161-1178 (2016).	IWA1821	730250428	729804343	736162142	0	0	0	0	0	0	0	0	0	0	0	0	0	0	0	0	0	0	0	0	0	0	0	0	0	0	0	0	0	0	0	0	0	0	0	0	TRN	0	0	0
2B	BS00066905_51	136258880		ARL, TRL	M. Maccaferri et al., J. Exp. Bot. 67, 1161-1178 (2016).	wPt-4223	735481177	730696867	741304119	0	0	0	0	0	0	0	0	0	0	0	0	0	0	0	0	0	0	0	0	0	0	0	0	0	0	0	0	0	0	0	0	0	0	0	0	0	ARL, TRL	0	0
2B	Ku_c28266_279	139180344		YR	W. Liu et al., Theor. Appl. Genet. 130, 2249-2270 (2017c).	IWB59983	750255387	739868893	754878933	0	0	0	0	0	0	0	0	0	0	0	0	0	0	0	0	0	0	0	0	0	0	0	0	0	0	0	0	0	0	0	0	0	0	0	0	0	0	YR	YR
2B	BS00078506_51	205979450		YR	W. Liu et al., Front Plant Sci. 8, 774 (2017d).	IWB56627	751671540	739868893	754878933	0	0	0	0	0	0	0	0	0	0	0	0	0	0	0	0	0	0	0	0	0	0	0	0	0	0	0	0	0	0	0	0	0	0	0	0	0	0	YR	YR
2B	Kukri_c3096_1411	314134282		YR	W. Liu et al., Front Plant Sci. 8, 774 (2017d).	IWB43464	754025743	750931265	758556920	0	0	0	0	0	0	0	0	0	0	0	0	0	0	0	0	0	0	0	0	0	0	0	0	0	0	0	0	0	0	0	0	0	0	0	0	0	0	0	YR
2B	wsnp_Ex_rep_c66524_64799410	435141726		PRL	M. Maccaferri et al., J. Exp. Bot. 67, 1161-1178 (2016).	IWB54597	757466775	752417720	763380866	0	0	0	0	0	0	0	0	0	0	0	0	0	0	0	0	0	0	0	0	0	0	0	0	0	0	0	0	0	0	0	0	0	0	0	0	0	0	0	PRL
2B	BobWhite_c16735_131	435844137		SR	G. Laidò et al., Front. Plant Sci. 6, 1033 (2015).	wPt-7360	778453802	754945039	790303324	0	0	0	0	0	0	0	0	0	0	0	0	0	0	0	0	0	0	0	0	0	0	0	0	0	0	0	0	0	0	0	0	0	0	0	0	0	0	0	0
2B	wsnp_CAP7_c1453_728076	516034812		SR	T. Letta et al., Theor. Appl. Genet. 126, 1237-1256 (2013).	wmc361	766625768	762718384	772579890	0	0	0	0	0	0	0	0	0	0	0	0	0	0	0	0	0	0	0	0	0	0	0	0	0	0	0	0	0	0	0	0	0	0	0	0	0	0	0	0
2B	wsnp_Ex_c25217_34481787	534105181		HI	J.M. Soriano et al. , PLoS One 12(5), e0178290 (2017).	wPt-0049	782089270	765507110	790303324	0	0	0	0	0	0	0	0	0	0	0	0	0	0	0	0	0	0	0	0	0	0	0	0	0	0	0	0	0	0	0	0	0	0	0	0	0	0	0	0
2B	Ku_c3202_1646	566353243		HD	M. Maccaferri et al., J. Exp. Bot. 62, 409-438 (2011).	gwm846	775539829	767953364	781313202	0	0	0	0	0	0	0	0	0	0	0	0	0	0	0	0	0	0	0	0	0	0	0	0	0	0	0	0	0	0	0	0	0	0	0	0	0	0	0	0
2B	wsnp_Ra_c28955_38371323	602075884		HD	M. Maccaferri et al., J. Exp. Bot. 62, 409-438 (2011).	IWB70683	782089270	767953364	786112558	0	0	0	0	0	0	0	0	0	0	0	0	0	0	0	0	0	0	0	0	0	0	0	0	0	0	0	0	0	0	0	0	0	0	0	0	0	0	0	0
2B	Kukri_c31059_130	617014047		HI	J.M. Soriano et al. , PLoS One 12(5), e0178290 (2017).	wPt-6522	785009859	767953364	790303324	0	0	0	0	0	0	0	0	0	0	0	0	0	0	0	0	0	0	0	0	0	0	0	0	0	0	0	0	0	0	0	0	0	0	0	0	0	0	0	0
2B	wsnp_Ex_c46576_52042185	622827390
2B	Ra_c4051_1010	627225509
2B	Tdurum_contig12459_491	640486293
2B	BS00023124_51	673038937
2B	Excalibur_c76665_98	675427507
2B	Tdurum_contig12879_1200	700141568
2B	BobWhite_c32938_264	703331516
2B	wsnp_Ex_c45468_51254978	719777934
2B	RAC875_c50422_299	720428214
2B	wsnp_JD_c12346_12606967	732290078
2B	RFL_Contig2751_1562	762924829
2B	BS00004413_51	772626491
2B	Tdurum_contig64563_491	28593411
2B	wsnp_Ex_c8894_14858193	531925392
2B	RAC875_c27530_860	761233427
[truncated: 44 more columns]

## Sheet: 3A
Outlier SNPs (FST > 0.25)				GWAS-QTLs mapped on tetraploid wheat and projected on the Svevo genome assembly						LR vs MC																		OC vs MC
Chr	Marker	Position Svevo (bp)		Trait Category	Reference	Original Peak Marker, ID	Peak on Svevo reference genome (bp)	Left CI on Svevo reference genome (bp)	Right CI on Svevo reference genome (bp)	RAC875_c7060_67	tplb0053a24_2194	wsnp_CAP11_rep_c4157_1965583	Kukri_c13830_556	wsnp_Ku_c4568_8243775	Kukri_c46948_558	RAC875_c10246_839	wsnp_Ku_c18497_27803432	Tdurum_contig56731_335	wsnp_Ex_rep_c67786_66472676	IACX6065	wsnp_Ex_c20250_29303152	BS00022368_51	Tdurum_contig100004_204	BS00097265_51	BS00067228_51	CAP11_c1022_117	BobWhite_c15763_205	Jagger_c8039_67	wsnp_RFL_Contig3529_3696847	Kukri_c31964_56	RAC875_c79551_167
3A	RAC875_c7060_67	4325500		SR	T. Letta et al., Theor. Appl. Genet. 126, 1237-1256 (2013).	wPt-7992	15329231	2883224	16464032	SR	SR	0	0	0	0	0	0	0	0	0	0	0	0	0	0	0	0	0	0	0	0
3A	tplb0053a24_2194	4431705		BM	J.M. Soriano et al. , PLoS One 12(5), e0178290 (2017).	wPt-6854	10047150	5158808	19105186	0	0	BM	BM	BM	0	0	0	0	0	0	0	0	0	0	0	0	0	0	0	0	0
3A	wsnp_CAP11_rep_c4157_1965583	16511896		FHB	F. Ghavami et al., G3 1, 209-218 (2011).	wPt-9369, wPt-7992, wPt-6854	15329231	5158808	28738912	0	0	FHB	FHB	FHB	0	0	0	0	0	0	0	0	0	0	0	0	0	0	FHB	0	0
3A	Kukri_c13830_556	16808095		HI	J.M. Soriano et al. , PLoS One 12(5), e0178290 (2017).	wPt-6854	10047150	5158808	19105186	0	0	HI	HI	HI	0	0	0	0	0	0	0	0	0	0	0	0	0	0	0	0	0
3A	wsnp_Ku_c4568_8243775	30855213		HI	J.M. Soriano et al. , PLoS One 12(5), e0178290 (2017).	wPt-2938	10047150	5158808	19105186	0	0	HI	HI	HI	0	0	0	0	0	0	0	0	0	0	0	0	0	0	0	0	0
3A	Kukri_c46948_558	40650884		HD	M. Maccaferri et al., BMC Genomics 15:873 (2014).	wPt-1652	25695389	21797387	41107981	0	0	0	0	0	HD	HD	0	0	0	0	0	0	0	0	0	0	0	0	0	0	0
3A	RAC875_c10246_839	43943524		SR	G. Laidò et al., Front. Plant Sci. 6, 1033 (2015).	barc45	50050406	22651866	176992483	0	0	0	0	0	SR	SR	SR	0	0	0	0	0	0	0	0	0	0	0	0	0	0
3A	wsnp_Ku_c18497_27803432	600167153		SR	T. Letta et al., Theor. Appl. Genet. 126, 1237-1256 (2013).	wPt-1923	25695389	22651866	36166054	0	0	0	0	0	SR	0	0	0	0	0	0	0	0	0	0	0	0	0	0	0	0
3A	Tdurum_contig56731_335	633329612		SR	T. Letta et al., Plant Genome 7, (2015).	wPt-1923	25695389	22651866	36166054	0	0	0	0	0	SR	0	0	0	0	0	0	0	0	0	0	0	0	0	0	0	0
3A	wsnp_Ex_rep_c67786_66472676	644234045		ARL, PRL, TRL	M. Maccaferri et al., J. Exp. Bot. 67, 1161-1178 (2016).	wPt-1923, wPt-3348	25695389	22651866	36166054	0	0	0	0	0	ARL, PRL, TRL	0	0	0	0	0	0	0	0	0	0	0	0	0	0	0	0
3A	IACX6065	685995549		TRN	M. Maccaferri et al., J. Exp. Bot. 67, 1161-1178 (2016).	wPt-1923, wPt-3348	25695389	22651866	36166054	0	0	0	0	0	TRN	0	0	0	0	0	0	0	0	0	0	0	0	0	0	0	0
3A	wsnp_Ex_c20250_29303152	687446416		YR	W. Liu et al., Front Plant Sci. 8, 774 (2017d).	IWB7165	39471536	32972933	47731628	0	0	0	0	0	0	YR	YR	0	0	0	0	0	0	0	0	0	0	0	0	0	0
3A	BS00022368_51	689044090		LR	M. Aoun et al., Plant Genome 9, 3 (2016).	IWA8624	72923190	56047546	109508066	0	0	0	0	0	0	0	0	0	0	0	0	0	0	0	0	0	0	0	0	0	0
3A	Tdurum_contig100004_204	691461158		PA	D. Nigro et al. , J. Cereal Sci. 75, 25-34 (2017).	IWB66111	87738695	62829860	109508066	0	0	0	0	0	0	0	0	0	0	0	0	0	0	0	0	0	0	0	0	0	0
3A	BS00097265_51	691995053		SR	T. Letta et al., Theor. Appl. Genet. 126, 1237-1256 (2013).	wmc388	205929907	109507970	459945037	0	0	0	0	0	0	0	0	0	0	0	0	0	0	0	0	0	0	0	0	0	0
3A	BS00067228_51	692865953		SR	T. Letta et al., Plant Genome 7, (2015).	gwm1620	146476287	109507970	459479568	0	0	0	0	0	0	0	0	0	0	0	0	0	0	0	0	0	0	0	0	0	0
3A	CAP11_c1022_117	705433237		HD	M. Maccaferri et al., J. Exp. Bot. 62, 409-438 (2011).	gwm1620	146476287	109507970	479941383	0	0	0	0	0	0	0	0	0	0	0	0	0	0	0	0	0	0	0	0	HD	0
3A	BS00023222_51	705871766		HD	M. Maccaferri et al., J. Exp. Bot. 62, 409-438 (2011).	wmc388	205929907	109507970	479941383	0	0	0	0	0	0	0	0	0	0	0	0	0	0	0	0	0	0	0	0	HD	0
3A	Tdurum_contig55841_351	713344599		TW	M. A. Canè et al., Mol. Breed. 34, 1629-1645 (2014).	wmc388	205929907	109507970	479941383	0	0	0	0	0	0	0	0	0	0	0	0	0	0	0	0	0	0	0	0	TW	0
3A	BobWhite_c15763_205	720323316		TW	M. Maccaferri et al., J. Exp. Bot. 62, 409-438 (2011).	gwm1620	146476287	109507970	479941383	0	0	0	0	0	0	0	0	0	0	0	0	0	0	0	0	0	0	0	0	TW	0
3A	Jagger_c8039_67	2666898		PA	D. Nigro et al. , J. Cereal Sci. 75, 25-34 (2017).	IWB48393	469945669	433805046	479941383	0	0	0	0	0	0	0	0	0	0	0	0	0	0	0	0	0	0	0	0	PA	0
3A	Excalibur_c4548_2505	20289734		STB	Y. G. Kidane et al. , Front Plant Sci. 8, 1586 (2017).	IWA8590	487120537	459949956	512493770	0	0	0	0	0	0	0	0	0	0	0	0	0	0	0	0	0	0	0	0	STB	0
3A	wsnp_RFL_Contig3529_3696847	470072128		SNP	D. K. Mengistu et al., Plant Biotechnol. J. 14, 1800–1812 (2016).	IWA5786	487120537	479956967	513797889	0	0	0	0	0	0	0	0	0	0	0	0	0	0	0	0	0	0	0	0	0	0
3A	Kukri_c31964_56	570400433		SNP	D. K. Mengistu et al., Plant Biotechnol. J. 14, 1800–1812 (2016).	IWB14495	487120537	479956967	513797889	0	0	0	0	0	0	0	0	0	0	0	0	0	0	0	0	0	0	0	0	0	0
3A	RAC875_c79551_167	657600068		SNP	D. K. Mengistu et al., Plant Biotechnol. J. 14, 1800–1812 (2016).	IWA8590	487120537	479956967	513797889	0	0	0	0	0	0	0	0	0	0	0	0	0	0	0	0	0	0	0	0	0	0
				LR	M. Aoun et al., Plant Genome 9, 3 (2016).	IWA3512	551271317	534923868	563904798	0	0	0	0	0	0	0	0	0	0	0	0	0	0	0	0	0	0	0	0	0	0
				LR	M. Aoun et al., Plant Genome 9, 3 (2016).	IWA1701, IWA1536	551271317	534923868	563904798	0	0	0	0	0	0	0	0	0	0	0	0	0	0	0	0	0	0	0	0	0	0
				TRN	M. Maccaferri et al., J. Exp. Bot. 67, 1161-1178 (2016).	IWA3772	551271317	534923868	563904798	0	0	0	0	0	0	0	0	0	0	0	0	0	0	0	0	0	0	0	0	0	0
				PH	M. A. Canè et al., Mol. Breed. 34, 1629-1645 (2014).	wmc428	588837007	563974404	620199399	0	0	0	0	0	0	0	0	PH	0	0	0	0	0	0	0	0	0	0	0	0	PH
				HD	M. Maccaferri et al., BMC Genomics 15:873 (2014).	wmc428	588837007	563974404	620199399	0	0	0	0	0	0	0	0	HD	0	0	0	0	0	0	0	0	0	0	0	0	HD
				TW	M. A. Canè et al., Mol. Breed. 34, 1629-1645 (2014).	wmc428	588837007	563974404	620199399	0	0	0	0	0	0	0	0	TW	0	0	0	0	0	0	0	0	0	0	0	0	TW
				SR	T. Letta et al., Theor. Appl. Genet. 126, 1237-1256 (2013).	wmc428	588837007	565691167	596648299	0	0	0	0	0	0	0	0	0	0	0	0	0	0	0	0	0	0	0	0	0	SR
				SL	P. Giraldo et al. , PLoS One 11(11), (2016).	wPt-2202	628641714	596650710	638061120	0	0	0	0	0	0	0	0	SL	SL	0	0	0	0	0	0	0	0	0	0	0	0
				SLNS	P. Giraldo et al. , PLoS One 11(11), (2016).	wPt-2202	628641714	596650710	638061120	0	0	0	0	0	0	0	0	SLNS	SLNS	0	0	0	0	0	0	0	0	0	0	0	0
				SR	T. Letta et al., Plant Genome 7, (2015).	wmc264	606932075	617247837	617213440	0	0	0	0	0	0	0	0	0	0	0	0	0	0	0	0	0	0	0	0	0	0
				TRL	M. Maccaferri et al., J. Exp. Bot. 67, 1161-1178 (2016).	IWB70503	628641714	621377901	638061120	0	0	0	0	0	0	0	0	0	TRL	0	0	0	0	0	0	0	0	0	0	0	0
				YR	W. Liu et al., Theor. Appl. Genet. 130, 2249-2270 (2017c).	IWB71901	638524768	626631007	640756585	0	0	0	0	0	0	0	0	0	YR	0	0	0	0	0	0	0	0	0	0	0	0
				TRL	M. Maccaferri et al., J. Exp. Bot. 67, 1161-1178 (2016).	IWB35794	649614448	639691125	650367341	0	0	0	0	0	0	0	0	0	0	TRL	0	0	0	0	0	0	0	0	0	0	0
				ARL	M. Maccaferri et al., J. Exp. Bot. 67, 1161-1178 (2016).	IWB22720	652260767	648861555	654613289	0	0	0	0	0	0	0	0	0	0	0	0	0	0	0	0	0	0	0	0	0	0
				PRL, TRL	M. Maccaferri et al., J. Exp. Bot. 67, 1161-1178 (2016).	IWB67124	652260767	650368815	673952218	0	0	0	0	0	0	0	0	0	0	0	0	0	0	0	0	0	0	0	0	0	0
				TW	M. Maccaferri et al., J. Exp. Bot. 62, 409-438 (2011).	cfa2193	679610172	673974586	688982392	0	0	0	0	0	0	0	0	0	0	0	TW	TW	0	0	0	0	0	0	0	0	0
				KNS	Y. G. Kidane et al. , Front Plant Sci. 8, 1586 (2017).	IWB11993	692043993	688988449	700613286	0	0	0	0	0	0	0	0	0	0	0	0	0	KNS	KNS	KNS	KNS	0	0	0	0	0
				YR	W. Liu et al., Front Plant Sci. 8, 774 (2017d).	IWB72476	713735978	707740038	718372576	0	0	0	0	0	0	0	0	0	0	0	0	0	0	0	0	0	YR	0	0	0	0
				YR	W. Liu et al., Front Plant Sci. 8, 774 (2017d).	IWB69546	722762214	716426705	728726988	0	0	0	0	0	0	0	0	0	0	0	0	0	0	0	0	0	0	YR	0	0	0
				SNP	D. K. Mengistu et al., Plant Biotechnol. J. 14, 1800–1812 (2016).	IWB38308	733719353	720859622	737775658	0	0	0	0	0	0	0	0	0	0	0	0	0	0	0	0	0	0	0	0	0	0
				SL	P. Giraldo et al. , PLoS One 11(11), (2016).	tPt-6376	729861604	727729832	735807247	0	0	0	0	0	0	0	0	0	0	0	0	0	0	0	0	0	0	0	0	0	0
				RGA	M. Maccaferri et al., J. Exp. Bot. 67, 1161-1178 (2016).	IWB70610	732975021	727729832	735807247	0	0	0	0	0	0	0	0	0	0	0	0	0	0	0	0	0	0	0	0	0	0
				GS	J. D. Fiedler et al. , Plant Genome 10(3), (2017).	S3A_182627218	734989667	731344993	738412546	0	0	0	0	0	0	0	0	0	0	0	0	0	0	0	0	0	0	0	0	0	0
				BM	P. Giraldo et al. , PLoS One 11(11), (2016).	wPt-6509	738096566	733266717	742595628	0	0	0	0	0	0	0	0	0	0	0	0	0	0	0	0	0	0	0	0	0	0
				GS	P. Giraldo et al. , PLoS One 11(11), (2016).	wPt-0398	734989667	733266717	738805708	0	0	0	0	0	0	0	0	0	0	0	0	0	0	0	0	0	0	0	0	0	0
				SLNS	P. Giraldo et al. , PLoS One 11(11), (2016).	wPt-6509	738096566	733266717	742595628	0	0	0	0	0	0	0	0	0	0	0	0	0	0	0	0	0	0	0	0	0	0
				HD	M. Maccaferri et al., BMC Genomics 15:873 (2014).	wPt-9160	743718003	736333366	746665619	0	0	0	0	0	0	0	0	0	0	0	0	0	0	0	0	0	0	0	0	0	0
				TW	M. A. Canè et al., Mol. Breed. 34, 1629-1645 (2014).	wPt-9160	743718003	736333366	746665619	0	0	0	0	0	0	0	0	0	0	0	0	0	0	0	0	0	0	0	0	0	0
				SR	T. Letta et al., Theor. Appl. Genet. 126, 1237-1256 (2013).	wPt-8203	738096566	740303712	735807247	0	0	0	0	0	0	0	0	0	0	0	0	0	0	0	0	0	0	0	0	0	0

## Sheet: 3B
Outlier SNPs (FST > 0.25)				GWAS-QTLs mapped on tetraploid wheat and projected on the Svevo genome assembly						LR vs MC
Chr	Marker	Position Svevo (bp)		Trait Category	Reference	Original Peak Marker, ID	Peak on Svevo reference genome (bp)	Left CI on Svevo reference genome (bp)	Right CI on Svevo reference genome (bp)	Excalibur_c878_1249	wsnp_Ex_c8360_14085858	BS00111294_51	RAC875_c8459_1291	BS00010849_51	tplb0041e10_1230	Kukri_rep_c101341_425	BS00092492_51	CAP8_c1799_237	GENE-1900_115	IACX2048	Kukri_c48750_1416	Excalibur_c21372_142	Kukri_c48410_604	wsnp_Ex_c54357_57265797	BS00045195_51	tplb0062h15_59	tplb0048g05_866	wsnp_RFL_Contig3396_3515504	IACX3871	RFL_Contig1291_309	BS00032926_51	TA001383-0516	BS00067748_51	Ra_c3129_2015	BS00048754_51	BS00063034_51	wsnp_BE424246B_Ta_2_2	Ku_c101932_436	wsnp_JD_c29407_23413291	BobWhite_rep_c66990_294	Excalibur_c60319_127	wsnp_Ku_c14082_22272647	Ku_c13676_1074	RAC875_c18058_1070	BS00099738_51	Excalibur_c24354_465	BS00063624_51	Kukri_c31523_367	Tdurum_contig28053_218
3B	Excalibur_c878_1249	4455202		YR	W. Liu et al., Front Plant Sci. 8, 774 (2017d).	IWB51785	4393959	5604	7395822	YR	YR	0	0	0	0	0	0	0	0	0	0	0	0	0	0	0	0	0	0	0	0	0	0	0	0	0	0	0	0	0	0	0	0	0	0	0	0	0	0
3B	wsnp_Ex_c8360_14085858	5563885		HD	M. Maccaferri et al., BMC Genomics 15:873 (2014).	gwm1034	3278239	5604	10589613	HD	HD	0	0	0	0	0	0	0	0	0	0	0	0	0	0	0	0	0	0	0	0	0	0	0	0	0	0	0	0	0	0	0	0	0	0	0	0	0	0
3B	BS00111294_51	10877344		ARL	M. Maccaferri et al., J. Exp. Bot. 67, 1161-1178 (2016).	IWB58249	390571	5604	5105605	ARL	0	0	0	0	0	0	0	0	0	0	0	0	0	0	0	0	0	0	0	0	0	0	0	0	0	0	0	0	0	0	0	0	0	0	0	0	0	0	0
3B	RAC875_c8459_1291	13555396		LR	M. Aoun et al., Plant Genome 9, 3 (2016).	IWA6471	5249943	775442	7395822	LR	LR	0	0	0	0	0	0	0	0	0	0	0	0	0	0	0	0	0	0	0	0	0	0	0	0	0	0	0	0	0	0	0	0	0	0	0	0	0	0
3B	BS00010849_51	15027471		GY	D. K. Mengistu et al., Plant Biotechnol. J. 14, 1800–1812 (2016).	IWB4058	2713043	775442	9104978	GY	GY	0	0	0	0	0	0	0	0	0	0	0	0	0	0	0	0	0	0	0	0	0	0	0	0	0	0	0	0	0	0	0	0	0	0	0	0	0	0
3B	tplb0041e10_1230	17838536		ARL	M. Maccaferri et al., J. Exp. Bot. 67, 1161-1178 (2016).	IWB8755	5249943	3682313	9104978	ARL	ARL	0	0	0	0	0	0	0	0	0	0	0	0	0	0	0	0	0	0	0	0	0	0	0	0	0	0	0	0	0	0	0	0	0	0	0	0	0	0
3B	Kukri_rep_c101341_425	17847715		PRL	M. Maccaferri et al., J. Exp. Bot. 67, 1161-1178 (2016).	IWB62613	6585176	3682313	10589613	PRL	PRL	0	0	0	0	0	0	0	0	0	0	0	0	0	0	0	0	0	0	0	0	0	0	0	0	0	0	0	0	0	0	0	0	0	0	0	0	0	0
3B	BS00092492_51	54987693		GY	D. K. Mengistu et al., Plant Biotechnol. J. 14, 1800–1812 (2016).	IWB73916	8250350	5105704	12937323	0	GY	GY	0	0	0	0	0	0	0	0	0	0	0	0	0	0	0	0	0	0	0	0	0	0	0	0	0	0	0	0	0	0	0	0	0	0	0	0	0
3B	CAP8_c1799_237	61998805		TRL	M. Maccaferri et al., J. Exp. Bot. 67, 1161-1178 (2016).	IWB57531	8250350	5516389	12155476	0	TRL	TRL	0	0	0	0	0	0	0	0	0	0	0	0	0	0	0	0	0	0	0	0	0	0	0	0	0	0	0	0	0	0	0	0	0	0	0	0	0
3B	GENE-1900_115	67253287		BM	D. K. Mengistu et al., Plant Biotechnol. J. 14, 1800–1812 (2016).	IWB19201	10015075	5774531	15581728	0	0	BM	BM	BM	0	0	0	0	0	0	0	0	0	0	0	0	0	0	0	0	0	0	0	0	0	0	0	0	0	0	0	0	0	0	0	0	0	0	0
3B	IACX2048	69791685		FHB	F. Ghavami et al., G3 1, 209-218 (2011).	wPt-4842	21515504	5774531	61110891	0	0	FHB	FHB	FHB	FHB	FHB	FHB	0	0	0	0	0	0	0	0	0	0	0	0	0	0	0	0	0	0	0	0	0	0	0	0	0	0	0	0	0	0	0	0
3B	Kukri_c48750_1416	73526414		PH	M. Maccaferri et al., J. Exp. Bot. 62, 409-438 (2011).	gwm493	15329615	5774531	19067972	0	0	PH	PH	PH	PH	PH	0	0	0	0	0	0	0	0	0	0	0	0	0	0	0	0	0	0	0	0	0	0	0	0	0	0	0	0	0	0	0	0	0
3B	Excalibur_c21372_142	74287173		HD	M. Maccaferri et al., J. Exp. Bot. 62, 409-438 (2011).	gwm493	15329615	5774531	19067972	0	0	HD	HD	HD	HD	HD	0	0	0	0	0	0	0	0	0	0	0	0	0	0	0	0	0	0	0	0	0	0	0	0	0	0	0	0	0	0	0	0	0
3B	Kukri_c48410_604	140908917		TW	M. Maccaferri et al., J. Exp. Bot. 62, 409-438 (2011).	gwm493	14013961	5774531	19067972	0	0	TW	TW	TW	TW	TW	0	0	0	0	0	0	0	0	0	0	0	0	0	0	0	0	0	0	0	0	0	0	0	0	0	0	0	0	0	0	0	0	0
3B	wsnp_Ex_c54357_57265797	145490141		PH	M. Maccaferri et al., J. Exp. Bot. 62, 409-438 (2011).	barc102	19748649	11381274	20863321	0	0	0	PH	PH	PH	PH	0	0	0	0	0	0	0	0	0	0	0	0	0	0	0	0	0	0	0	0	0	0	0	0	0	0	0	0	0	0	0	0	0
3B	BS00045195_51	167491923		HD	M. Maccaferri et al., J. Exp. Bot. 62, 409-438 (2011).	barc102	19748649	11381274	20863321	0	0	0	HD	HD	HD	HD	0	0	0	0	0	0	0	0	0	0	0	0	0	0	0	0	0	0	0	0	0	0	0	0	0	0	0	0	0	0	0	0	0
3B	tplb0062h15_59	179793257		YR	W. Liu et al., Front Plant Sci. 8, 774 (2017d).	IWA3260	16021400	15077502	22160534	0	0	0	0	0	YR	YR	0	0	0	0	0	0	0	0	0	0	0	0	0	0	0	0	0	0	0	0	0	0	0	0	0	0	0	0	0	0	0	0	0
3B	tplb0048g05_866	507196211		HD	M. Maccaferri et al., BMC Genomics 15:873 (2014).	cfd79	20559061	15077502	26189527	0	0	0	0	0	HD	HD	0	0	0	0	0	0	0	0	0	0	0	0	0	0	0	0	0	0	0	0	0	0	0	0	0	0	0	0	0	0	0	0	0
3B	wsnp_RFL_Contig3396_3515504	538963173		ARL	M. Maccaferri et al., J. Exp. Bot. 67, 1161-1178 (2016).	IWB39782	16021400	15077502	22160534	0	0	0	0	0	ARL	ARL	0	0	0	0	0	0	0	0	0	0	0	0	0	0	0	0	0	0	0	0	0	0	0	0	0	0	0	0	0	0	0	0	0
3B	IACX3871	545443598		DBA	J.M. Soriano et al. , PLoS One 12(5), e0178290 (2017).	wPt-0086	39878634	22172956	61110891	0	0	0	0	0	0	0	DBA	0	0	0	0	0	0	0	0	0	0	0	0	0	0	0	0	0	0	0	0	0	0	0	0	0	0	0	0	0	0	0	0
3B	RFL_Contig1291_309	631886414		TRN	M. Maccaferri et al., J. Exp. Bot. 67, 1161-1178 (2016).	IWB39127	27265509	22172956	28323420	0	0	0	0	0	0	0	0	0	0	0	0	0	0	0	0	0	0	0	0	0	0	0	0	0	0	0	0	0	0	0	0	0	0	0	0	0	0	0	0
3B	BS00032926_51	658833449		YR	W. Liu et al., Front Plant Sci. 8, 774 (2017d).	IWA6780	27265509	26207599	42167129	0	0	0	0	0	0	0	0	0	0	0	0	0	0	0	0	0	0	0	0	0	0	0	0	0	0	0	0	0	0	0	0	0	0	0	0	0	0	0	0
3B	TA001383-0516	662826329		HD	M. Maccaferri et al., BMC Genomics 15:873 (2014).	wmc808	39878634	26207599	47332340	0	0	0	0	0	0	0	0	0	0	0	0	0	0	0	0	0	0	0	0	0	0	0	0	0	0	0	0	0	0	0	0	0	0	0	0	0	0	0	0
3B	BS00067748_51	666484475		GY	J.M. Soriano et al. , PLoS One 12(5), e0178290 (2017).	wPt-1349	47701160	26207599	65717079	0	0	0	0	0	0	0	GY	GY	0	0	0	0	0	0	0	0	0	0	0	0	0	0	0	0	0	0	0	0	0	0	0	0	0	0	0	0	0	0	0
3B	Ra_c3129_2015	675941701		GPC	P. Giraldo et al. , PLoS One 11(11), (2016).	wPt-5432	31914047	28341077	42167129	0	0	0	0	0	0	0	0	0	0	0	0	0	0	0	0	0	0	0	0	0	0	0	0	0	0	0	0	0	0	0	0	0	0	0	0	0	0	0	0
3B	BS00048754_51	686446014		GS	P. Giraldo et al. , PLoS One 11(11), (2016).	wPt-5432	31914047	28341077	42167129	0	0	0	0	0	0	0	0	0	0	0	0	0	0	0	0	0	0	0	0	0	0	0	0	0	0	0	0	0	0	0	0	0	0	0	0	0	0	0	0
3B	BS00063034_51	689232261		SY	P. Colasuonno et al., BMC Genomics 18, 122 (2017).	IWB1756	37385107	30416085	48037465	0	0	0	0	0	0	0	0	0	0	0	0	0	0	0	0	0	0	0	0	0	0	0	0	0	0	0	0	0	0	0	0	0	0	0	0	0	0	0	0
3B	wsnp_BE424246B_Ta_2_2	693208698		SR	T. Letta et al., Plant Genome 7, (2015).	wmc43	221943406	45998722	61110891	0	0	0	0	0	0	0	SR	0	0	0	0	0	0	0	0	0	0	0	0	0	0	0	0	0	0	0	0	0	0	0	0	0	0	0	0	0	0	0	0
3B	Ku_c101932_436	699256784		RGA	M. Maccaferri et al., J. Exp. Bot. 67, 1161-1178 (2016).	wmc43-3B	221943406	45998722	61110891	0	0	0	0	0	0	0	RGA	0	0	0	0	0	0	0	0	0	0	0	0	0	0	0	0	0	0	0	0	0	0	0	0	0	0	0	0	0	0	0	0
3B	wsnp_JD_c29407_23413291	703951533		ARL	M. Maccaferri et al., J. Exp. Bot. 67, 1161-1178 (2016).	IWB73082	54574645	48038399	65931852	0	0	0	0	0	0	0	ARL	ARL	0	0	0	0	0	0	0	0	0	0	0	0	0	0	0	0	0	0	0	0	0	0	0	0	0	0	0	0	0	0	0
3B	BobWhite_rep_c66990_294	717253683		KNM	J.M. Soriano et al. , PLoS One 12(5), e0178290 (2017).	wPt-1159	89866135	61110990	132810314	0	0	0	0	0	0	0	0	KNM	KNM	KNM	KNM	KNM	0	0	0	0	0	0	0	0	0	0	0	0	0	0	0	0	0	0	0	0	0	0	0	0	0	0	0
3B	Excalibur_c60319_127	730079306		SR	G. Laidò et al., Front. Plant Sci. 6, 1033 (2015).	wPt-5390	257433997	87382080	544211414	0	0	0	0	0	0	0	0	0	0	0	0	0	SR	SR	SR	SR	SR	SR	0	0	0	0	0	0	0	0	0	0	0	0	0	0	0	0	0	0	0	0	0
3B	wsnp_Ku_c14082_22272647	741087642		LR	M. Aoun et al., Plant Genome 9, 3 (2016).	IWA2662	112183119	88546521	141259276	0	0	0	0	0	0	0	0	0	0	0	0	0	LR	0	0	0	0	0	0	0	0	0	0	0	0	0	0	0	0	0	0	0	0	0	0	0	0	0	0
3B	Ku_c13676_1074	741144264		PRL	M. Maccaferri et al., J. Exp. Bot. 67, 1161-1178 (2016).	wmc505-3B	127600031	89692347	148582996	0	0	0	0	0	0	0	0	0	0	0	0	0	PRL	PRL	0	0	0	0	0	0	0	0	0	0	0	0	0	0	0	0	0	0	0	0	0	0	0	0	0
3B	RAC875_c18058_1070	747206715		HD	M. Maccaferri et al., BMC Genomics 15:873 (2014).	wPt-9510	190445531	161829725	430834026	0	0	0	0	0	0	0	0	0	0	0	0	0	0	0	HD	HD	0	0	0	0	0	0	0	0	0	0	0	0	0	0	0	0	0	0	0	0	0	0	0
3B	BS00099738_51	770611618		HD	M. Maccaferri et al., J. Exp. Bot. 62, 409-438 (2011).	cfd4	221943406	166205209	430834026	0	0	0	0	0	0	0	0	0	0	0	0	0	0	0	HD	HD	0	0	0	0	0	0	0	0	0	0	0	0	0	0	0	0	0	0	0	0	0	0	0
3B	Excalibur_c24354_465	772168682		TRN	M. Maccaferri et al., J. Exp. Bot. 67, 1161-1178 (2016).	IWB71842	782152705	287065438	785589910	0	0	0	0	0	0	0	0	0	0	0	0	0	0	0	0	0	TRN	TRN	TRN	TRN	TRN	TRN	TRN	TRN	TRN	TRN	TRN	TRN	TRN	TRN	TRN	TRN	TRN	TRN	TRN	TRN	TRN	TRN	0
3B	BS00063624_51	772265762		TW	M. Maccaferri et al., J. Exp. Bot. 62, 409-438 (2011).	barc164	588035642	287065438	611595889	0	0	0	0	0	0	0	0	0	0	0	0	0	0	0	0	0	TW	TW	TW	0	0	0	0	0	0	0	0	0	0	0	0	0	0	0	0	0	0	0	0
3B	Kukri_c31523_367	782362995		GY	J.M. Soriano et al. , PLoS One 12(5), e0178290 (2017).	wPt-6047	482813979	419638287	563008547	0	0	0	0	0	0	0	0	0	0	0	0	0	0	0	0	0	GY	GY	GY	0	0	0	0	0	0	0	0	0	0	0	0	0	0	0	0	0	0	0	0
3B	Tdurum_contig28053_218	803896480		PA	D. Nigro et al. , J. Cereal Sci. 75, 25-34 (2017).	IWB59103	458446129	448021443	504821732	0	0	0	0	0	0	0	0	0	0	0	0	0	0	0	0	0	0	0	0	0	0	0	0	0	0	0	0	0	0	0	0	0	0	0	0	0	0	0	0
3B	wsnp_JD_c18509_16968425	836157347		YR	W. Liu et al., Theor. Appl. Genet. 130, 2249-2270 (2017c).	IWA7905	482813979	460806227	516128786	0	0	0	0	0	0	0	0	0	0	0	0	0	0	0	0	0	YR	0	0	0	0	0	0	0	0	0	0	0	0	0	0	0	0	0	0	0	0	0	0
3B	wsnp_JD_c828_1226159	n.c.		PH	M. Maccaferri et al., J. Exp. Bot. 62, 409-438 (2011).	barc203	534759354	460806227	563008547	0	0	0	0	0	0	0	0	0	0	0	0	0	0	0	0	0	PH	PH	PH	0	0	0	0	0	0	0	0	0	0	0	0	0	0	0	0	0	0	0	0
3B	BobWhite_c3902_175	9108448		YPC	P. Colasuonno et al., BMC Genomics 18, 122 (2017).	IWB9815	553846872	521229054	563008547	0	0	0	0	0	0	0	0	0	0	0	0	0	0	0	0	0	0	YPC	YPC	0	0	0	0	0	0	0	0	0	0	0	0	0	0	0	0	0	0	0	0
3B	tplb0059m03_1516	9313230		LR	M. Aoun et al., Plant Genome 9, 3 (2016).	IWA5178	588035642	544685197	626876238	0	0	0	0	0	0	0	0	0	0	0	0	0	0	0	0	0	0	0	LR	0	0	0	0	0	0	0	0	0	0	0	0	0	0	0	0	0	0	0	0
3B	IACX6214	20420670		LR	M. Aoun et al., Plant Genome 9, 3 (2016).	IWA4653	594464308	544685197	591731756	0	0	0	0	0	0	0	0	0	0	0	0	0	0	0	0	0	0	0	LR	0	0	0	0	0	0	0	0	0	0	0	0	0	0	0	0	0	0	0	0
3B	BS00016407_51	55504028		YR	W. Liu et al., Theor. Appl. Genet. 130, 2249-2270 (2017c).	IWB37522	553846872	544685197	572233488	0	0	0	0	0	0	0	0	0	0	0	0	0	0	0	0	0	0	0	YR	0	0	0	0	0	0	0	0	0	0	0	0	0	0	0	0	0	0	0	0
3B	TA001643-0728	209655677		GY	D. K. Mengistu et al., Plant Biotechnol. J. 14, 1800–1812 (2016).	IWB62325	578286605	544685197	626876238	0	0	0	0	0	0	0	0	0	0	0	0	0	0	0	0	0	0	0	GY	0	0	0	0	0	0	0	0	0	0	0	0	0	0	0	0	0	0	0	0
3B	Kukri_c45609_882	229482084		LR	M. Aoun et al., Plant Genome 9, 3 (2016).	IWA5775	594464308	563046540	626876238	0	0	0	0	0	0	0	0	0	0	0	0	0	0	0	0	0	0	0	0	0	0	0	0	0	0	0	0	0	0	0	0	0	0	0	0	0	0	0	0
3B	Excalibur_c18641_1849	236559637		YR	W. Liu et al., Front Plant Sci. 8, 774 (2017d).	IWB58033	643053650	611595790	669373737	0	0	0	0	0	0	0	0	0	0	0	0	0	0	0	0	0	0	0	0	YR	YR	YR	YR	0	0	0	0	0	0	0	0	0	0	0	0	0	0	0	0
3B	Kukri_c37029_761	257857526		SR	T. Letta et al., Plant Genome 7, (2015).	wmc418	619236014	680201180	591731756	0	0	0	0	0	0	0	0	0	0	0	0	0	0	0	0	0	0	0	0	0	0	0	0	0	0	0	0	0	0	0	0	0	0	0	0	0	0	0	0
3B	RFL_Contig5246_1091	450966954		ARL, PRL	M. Maccaferri et al., J. Exp. Bot. 67, 1161-1178 (2016).	IWB74874	726097437	680201180	736474946	0	0	0	0	0	0	0	0	0	0	0	0	0	0	0	0	0	0	0	0	0	0	0	0	0	ARL, PRL	ARL, PRL	ARL, PRL	ARL, PRL	ARL, PRL	ARL, PRL	ARL, PRL	0	0	0	0	0	0	0	0
3B	Ku_c1005_1173	467698885		GY	D. K. Mengistu et al., Plant Biotechnol. J. 14, 1800–1812 (2016).	IWB57606	740760417	734725082	748314497	0	0	0	0	0	0	0	0	0	0	0	0	0	0	0	0	0	0	0	0	0	0	0	0	0	0	0	0	0	0	0	0	GY	GY	GY	0	0	0	0	0
3B	TA005793-0515	475421856		TW	P. Giraldo et al. , PLoS One 11(11), (2016).	tPt-3599	744600134	739981094	748314497	0	0	0	0	0	0	0	0	0	0	0	0	0	0	0	0	0	0	0	0	0	0	0	0	0	0	0	0	0	0	0	0	TW	TW	TW	0	0	0	0	0
3B	BS00045330_51	478917217		KNS	G. Mangini et al. , PlosONE 13(1), e0190162 (2018).	IWB47344	755029103	742628705	774081325	0	0	0	0	0	0	0	0	0	0	0	0	0	0	0	0	0	0	0	0	0	0	0	0	0	0	0	0	0	0	0	0	0	0	KNS	KNS	KNS	KNS	0	0
3B	RAC875_c44365_203	479274959		KWS	G. Mangini et al. , PlosONE 13(1), e0190162 (2018).	IWB47344	755029103	742628705	774081325	0	0	0	0	0	0	0	0	0	0	0	0	0	0	0	0	0	0	0	0	0	0	0	0	0	0	0	0	0	0	0	0	0	0	KWS	KWS	KWS	KWS	0	0
3B	wsnp_Ex_c19778_28779907	749356027		TKW	G. Mangini et al. , PlosONE 13(1), e0190162 (2018).	IWB47344	755029103	742628705	774081325	0	0	0	0	0	0	0	0	0	0	0	0	0	0	0	0	0	0	0	0	0	0	0	0	0	0	0	0	0	0	0	0	0	0	TKW	TKW	TKW	TKW	0	0
3B	BS00077967_51	758874178		YR	W. Liu et al., Theor. Appl. Genet. 130, 2249-2270 (2017c).	IWB59536	760035027	749444844	766896630	0	0	0	0	0	0	0	0	0	0	0	0	0	0	0	0	0	0	0	0	0	0	0	0	0	0	0	0	0	0	0	0	0	0	0	0	0	0	0	0
3B	BS00085434_51	759676912		DSB	J.M. Soriano et al. , PLoS One 12(5), e0178290 (2017).	wPt-3725	773183620	754481190	781655861	0	0	0	0	0	0	0	0	0	0	0	0	0	0	0	0	0	0	0	0	0	0	0	0	0	0	0	0	0	0	0	0	0	0	0	DSB	DSB	DSB	0	0
3B	BS00024499_51	785393753		HD	M. Maccaferri et al., BMC Genomics 15:873 (2014).	wPt-2698	773183620	760797613	777906950	0	0	0	0	0	0	0	0	0	0	0	0	0	0	0	0	0	0	0	0	0	0	0	0	0	0	0	0	0	0	0	0	0	0	0	HD	HD	HD	0	0
3B	BobWhite_c9424_243	785897864		SR	T. Letta et al., Plant Genome 7, (2015).	wPt-9049	773183620	766896775	777906950	0	0	0	0	0	0	0	0	0	0	0	0	0	0	0	0	0	0	0	0	0	0	0	0	0	0	0	0	0	0	0	0	0	0	0	SR	SR	SR	0	0
3B	BS00085966_51	821929833		SY	P. Colasuonno et al., BMC Genomics 18, 122 (2017).	IWB58482	776057709	772285915	777906950	0	0	0	0	0	0	0	0	0	0	0	0	0	0	0	0	0	0	0	0	0	0	0	0	0	0	0	0	0	0	0	0	0	0	0	0	0	0	0	0
3B	Kukri_rep_c114738_144	507646279		PH	D. K. Mengistu et al., Plant Biotechnol. J. 14, 1800–1812 (2016).	IWB64607	782152705	777907501	785589910	0	0	0	0	0	0	0	0	0	0	0	0	0	0	0	0	0	0	0	0	0	0	0	0	0	0	0	0	0	0	0	0	0	0	0	0	0	0	PH	0
3B	Tdurum_contig61601_447	759676914		PH	J.M. Soriano et al. , PLoS One 12(5), e0178290 (2017).	wPt-2491	790537437	781655762	807502382	0	0	0	0	0	0	0	0	0	0	0	0	0	0	0	0	0	0	0	0	0	0	0	0	0	0	0	0	0	0	0	0	0	0	0	0	0	0	PH	PH
3B	Tdurum_contig32277_121	760119152		TKW	J.M. Soriano et al. , PLoS One 12(5), e0178290 (2017).	wPt-0990	800745758	788010763	816570216	0	0	0	0	0	0	0	0	0	0	0	0	0	0	0	0	0	0	0	0	0	0	0	0	0	0	0	0	0	0	0	0	0	0	0	0	0	0	0	TKW
				PA	D. Nigro et al. , J. Cereal Sci. 75, 25-34 (2017).	IWB49810	793281015	792002102	799009883	0	0	0	0	0	0	0	0	0	0	0	0	0	0	0	0	0	0	0	0	0	0	0	0	0	0	0	0	0	0	0	0	0	0	0	0	0	0	0	0
				KNS	G. Mangini et al. , PlosONE 13(1), e0190162 (2018).	IWB55725	804979204	792002102	820343401	0	0	0	0	0	0	0	0	0	0	0	0	0	0	0	0	0	0	0	0	0	0	0	0	0	0	0	0	0	0	0	0	0	0	0	0	0	0	0	KNS
				KWS	G. Mangini et al. , PlosONE 13(1), e0190162 (2018).	IWB55725	804979204	792002102	820343401	0	0	0	0	0	0	0	0	0	0	0	0	0	0	0	0	0	0	0	0	0	0	0	0	0	0	0	0	0	0	0	0	0	0	0	0	0	0	0	KWS
				TKW	G. Mangini et al. , PlosONE 13(1), e0190162 (2018).	IWB55725	804979204	792002102	820343401	0	0	0	0	0	0	0	0	0	0	0	0	0	0	0	0	0	0	0	0	0	0	0	0	0	0	0	0	0	0	0	0	0	0	0	0	0	0	0	TKW
				GS	P. Giraldo et al. , PLoS One 11(11), (2016).	wPt-0990, wPt-6000	800745758	796469438	807502382	0	0	0	0	0	0	0	0	0	0	0	0	0	0	0	0	0	0	0	0	0	0	0	0	0	0	0	0	0	0	0	0	0	0	0	0	0	0	0	GS
				YR	W. Liu et al., Theor. Appl. Genet. 130, 2249-2270 (2017c).	IWB10521	804979204	802456026	807502382	0	0	0	0	0	0	0	0	0	0	0	0	0	0	0	0	0	0	0	0	0	0	0	0	0	0	0	0	0	0	0	0	0	0	0	0	0	0	0	YR
				YR	W. Liu et al., Front Plant Sci. 8, 774 (2017d).	IWB33031	804979204	802456026	816570216	0	0	0	0	0	0	0	0	0	0	0	0	0	0	0	0	0	0	0	0	0	0	0	0	0	0	0	0	0	0	0	0	0	0	0	0	0	0	0	YR
				KC	P. Giraldo et al. , PLoS One 11(11), (2016).	rPt-0996	813450355	802456026	816570216	0	0	0	0	0	0	0	0	0	0	0	0	0	0	0	0	0	0	0	0	0	0	0	0	0	0	0	0	0	0	0	0	0	0	0	0	0	0	0	KC
				HD	M. Maccaferri et al., BMC Genomics 15:873 (2014).	wPt-9989	827861243	816578719	829464644	0	0	0	0	0	0	0	0	0	0	0	0	0	0	0	0	0	0	0	0	0	0	0	0	0	0	0	0	0	0	0	0	0	0	0	0	0	0	0	0
				TRL	M. Maccaferri et al., J. Exp. Bot. 67, 1161-1178 (2016).	wPt-0668-3B	821921028	816578719	825131678	0	0	0	0	0	0	0	0	0	0	0	0	0	0	0	0	0	0	0	0	0	0	0	0	0	0	0	0	0	0	0	0	0	0	0	0	0	0	0	0
				SNP	D. K. Mengistu et al., Plant Biotechnol. J. 14, 1800–1812 (2016).	IWB10672	818461060	816578719	828645753	0	0	0	0	0	0	0	0	0	0	0	0	0	0	0	0	0	0	0	0	0	0	0	0	0	0	0	0	0	0	0	0	0	0	0	0	0	0	0	0
				YR	W. Liu et al., Theor. Appl. Genet. 130, 649-667 (2017b).	IWB24920	827861243	823492894	835312286	0	0	0	0	0	0	0	0	0	0	0	0	0	0	0	0	0	0	0	0	0	0	0	0	0	0	0	0	0	0	0	0	0	0	0	0	0	0	0	0
				KC	P. Giraldo et al. , PLoS One 11(11), (2016).	wPt-0665	829055163	823777171	835312286	0	0	0	0	0	0	0	0	0	0	0	0	0	0	0	0	0	0	0	0	0	0	0	0	0	0	0	0	0	0	0	0	0	0	0	0	0	0	0	0
				SY	P. Giraldo et al. , PLoS One 11(11), (2016).	wPt-0665	829055163	823777171	835312286	0	0	0	0	0	0	0	0	0	0	0	0	0	0	0	0	0	0	0	0	0	0	0	0	0	0	0	0	0	0	0	0	0	0	0	0	0	0	0	0
				GS	P. Giraldo et al. , PLoS One 11(11), (2016).	wPt-4412	830192008	823960250	836485736	0	0	0	0	0	0	0	0	0	0	0	0	0	0	0	0	0	0	0	0	0	0	0	0	0	0	0	0	0	0	0	0	0	0	0	0	0	0	0	0
				BM	P. Giraldo et al. , PLoS One 11(11), (2016).	wPt-1151	832832243	830045284	835312286	0	0	0	0	0	0	0	0	0	0	0	0	0	0	0	0	0	0	0	0	0	0	0	0	0	0	0	0	0	0	0	0	0	0	0	0	0	0	0	0
				SLNS	P. Giraldo et al. , PLoS One 11(11), (2016).	wPt-1151	832832243	830045284	835312286	0	0	0	0	0	0	0	0	0	0	0	0	0	0	0	0	0	0	0	0	0	0	0	0	0	0	0	0	0	0	0	0	0	0	0	0	0	0	0	0
[truncated: 23 more columns]

## Sheet: 4A
Outlier SNPs (FST > 0.25)				GWAS-QTLs mapped on tetraploid wheat and projected on the Svevo genome assembly						LR vs MC															OC vs MC					LR vs OC
Chr	Marker	Position Svevo (bp)		Trait Category	Reference	Original Peak Marker, ID	Peak on Svevo reference genome (bp)	Left CI on Svevo reference genome (bp)	Right CI on Svevo reference genome (bp)	Tdurum_contig59603_74	Ra_c74035_586	Excalibur_c16355_712	Tdurum_contig48049_807	wsnp_Ex_c5690_9994334	Tdurum_contig9906_89	Kukri_c26943_862	Tdurum_contig42528_884	Excalibur_c32735_603	Jagger_rep_c10288_53	wsnp_Ex_c539_1072859	RAC875_c48107_65	RAC875_c34515_343	BS00064369_51	RAC875_c11702_1015	BS00035307_51	BS00059503_51	Excalibur_c4325_1440	Tdurum_contig15586_563	BobWhite_rep_c66361_594	BS00099725_51
4A	Tdurum_contig59603_74	9696052		YR	W. Liu et al., Front Plant Sci. 8, 774 (2017d).	IWB68921	7165216	33790	12290244	YR	0	0	0	0	0	0	0	0	0	0	0	0	0	0	YR	0	0	0	0	0
4A	Ra_c74035_586	16519685		YR	W. Liu et al., Front Plant Sci. 8, 774 (2017d).	IWA3993	16893715	11183362	21212821	0	YR	YR	0	0	0	0	0	0	0	0	0	0	0	0	0	0	0	0	0	0
4A	Excalibur_c16355_712	18265287		TRL	M. Maccaferri et al., J. Exp. Bot. 67, 1161-1178 (2016).	IWB46373	20425086	16584147	25941640	0	0	TRL	0	0	0	0	0	0	0	0	0	0	0	0	0	0	0	0	0	0
4A	Tdurum_contig48049_807	37150367		YR	W. Liu et al., Theor. Appl. Genet. 130, 649-667 (2017b).	IWB6756	23577280	17203383	28433322	0	0	YR	0	0	0	0	0	0	0	0	0	0	0	0	0	0	0	0	0	0
4A	wsnp_Ex_c5690_9994334	38036274		YR	W. Liu et al., Theor. Appl. Genet. 130, 2249-2270 (2017c).	IWB55738	31878155	21212920	36545982	0	0	0	0	0	0	0	0	0	0	0	0	0	0	0	0	0	0	0	0	0
4A	Tdurum_contig9906_89	44605698		PH	M. Maccaferri et al., J. Exp. Bot. 62, 409-438 (2011).	gwm1093	37534593	25942682	56387718	0	0	0	PH	PH	PH	0	0	0	0	0	0	0	0	0	0	0	0	0	0	0
4A	Kukri_c26943_862	549908702		HD	M. Maccaferri et al., J. Exp. Bot. 62, 409-438 (2011).	gwm1093	37534593	25942682	56387718	0	0	0	HD	HD	HD	0	0	0	0	0	0	0	0	0	0	0	0	0	0	0
4A	Tdurum_contig42528_884	573119523		YR	W. Liu et al., Front Plant Sci. 8, 774 (2017d).	IWB4316	39559983	37128670	56387718	0	0	0	YR	YR	YR	0	0	0	0	0	0	0	0	0	0	0	0	0	0	0
4A	Excalibur_c32735_603	577396352		YR	W. Liu et al., Front Plant Sci. 8, 774 (2017d).	IWB32882	46878114	40374238	60874111	0	0	0	0	0	YR	0	0	0	0	0	0	0	0	0	0	0	0	0	0	0
4A	Jagger_rep_c10288_53	582733456		YR	W. Liu et al., Front Plant Sci. 8, 774 (2017d).	IWA5490	83366335	59476215	103262265	0	0	0	0	0	0	0	0	0	0	0	0	0	0	0	0	0	0	0	0	0
4A	wsnp_Ex_c539_1072859	589331539		DF	D. K. Mengistu et al., Plant Biotechnol. J. 14, 1800–1812 (2016).	IWA7271	109079051	70018656	442770858	0	0	0	0	0	0	0	0	0	0	0	0	0	0	0	0	0	0	0	0	0
4A	RAC875_c48107_65	589570189		DM	Y. G. Kidane et al. , Front Plant Sci. 8, 1586 (2017).	IWA4771	124009661	70018656	442770858	0	0	0	0	0	0	0	0	0	0	0	0	0	0	0	0	0	0	0	0	0
4A	RAC875_c34515_343	617606418		SLNS	Y. G. Kidane et al. , Front Plant Sci. 8, 1586 (2017).	IWA4771	124009661	70018656	442770858	0	0	0	0	0	0	0	0	0	0	0	0	0	0	0	0	0	0	0	0	0
4A	BS00064369_51	687435163		KNS	G. Mangini et al. , PlosONE 13(1), e0190162 (2018).	IWB55207	540527865	103274341	576057502	0	0	0	0	0	0	KNS	KNS	0	0	0	0	0	0	0	0	0	0	0	0	0
4A	RAC875_c11702_1015	731077943		KWS	G. Mangini et al. , PlosONE 13(1), e0190162 (2018).	IWB55207	540527865	103274341	576057502	0	0	0	0	0	0	KWS	KWS	0	0	0	0	0	0	0	0	0	0	0	0	0
4A	BS00035307_51	755700		TKW	G. Mangini et al. , PlosONE 13(1), e0190162 (2018).	IWB55207	540527865	103274341	576057502	0	0	0	0	0	0	TKW	TKW	0	0	0	0	0	0	0	0	0	0	0	0	0
4A	BS00059503_51	632648861		LR	M. Aoun et al., Plant Genome 9, 3 (2016).	IWA1570	509407892	133242395	563672731	0	0	0	0	0	0	LR	0	0	0	0	0	0	0	0	0	0	0	0	0	0
4A	Excalibur_c4325_1440	636727466		PRL	M. Maccaferri et al., J. Exp. Bot. 67, 1161-1178 (2016).	IWA402	553937891	532534002	573799045	0	0	0	0	0	0	PRL	PRL	0	0	0	0	0	0	0	0	0	0	0	0	0
4A	Tdurum_contig15586_563	636822057		GY	D. K. Mengistu et al., Plant Biotechnol. J. 14, 1800–1812 (2016).	IWA568	575114337	563672635	581903792	0	0	0	0	0	0	0	GY	GY	0	0	0	0	0	0	0	0	0	0	0	0
4A	BobWhite_rep_c66361_594	725094752		BM	D. K. Mengistu et al., Plant Biotechnol. J. 14, 1800–1812 (2016).	IWA559	577059661	569567352	703477865	0	0	0	0	0	0	0	BM	BM	BM	BM	BM	BM	BM	0	0	BM	BM	BM	0	BM
4A	BS00099725_51	611037329		BM	D. K. Mengistu et al., Plant Biotechnol. J. 14, 1800–1812 (2016).	IWB68606	693935178	569567352	703477865	0	0	0	0	0	0	0	BM	BM	BM	BM	BM	BM	BM	0	0	BM	BM	BM	0	BM
				LR	M. Aoun et al., Plant Genome 9, 3 (2016).	IWA4785	577059661	569567352	581903792	0	0	0	0	0	0	0	LR	LR	0	0	0	0	0	0	0	0	0	0	0	0
				PH	M. Maccaferri et al., J. Exp. Bot. 62, 409-438 (2011).	barc155	584664167	576057403	589990620	0	0	0	0	0	0	0	0	PH	PH	PH	PH	0	0	0	0	0	0	0	0	0
				HD	M. Maccaferri et al., J. Exp. Bot. 62, 409-438 (2011).	barc155	584664167	576057403	589990620	0	0	0	0	0	0	0	0	HD	HD	HD	HD	0	0	0	0	0	0	0	0	0
				TW	M. Maccaferri et al., J. Exp. Bot. 62, 409-438 (2011).	barc155	584664167	576057403	589990620	0	0	0	0	0	0	0	0	TW	TW	TW	TW	0	0	0	0	0	0	0	0	0
				HD	M. Maccaferri et al., BMC Genomics 15:873 (2014).	wmc617	586353070	578064978	597486352	0	0	0	0	0	0	0	0	0	HD	HD	HD	0	0	0	0	0	0	0	0	0
				GY	D. K. Mengistu et al., Plant Biotechnol. J. 14, 1800–1812 (2016).	IWB11778	591153308	586031193	599546874	0	0	0	0	0	0	0	0	0	0	GY	GY	0	0	0	0	0	0	0	0	0
				SY	P. Colasuonno et al., BMC Genomics 18, 122 (2017).	IWB43375	589070373	586680219	592259618	0	0	0	0	0	0	0	0	0	0	SY	SY	0	0	0	0	0	0	0	0	0
				SL	P. Giraldo et al. , PLoS One 11(11), (2016).	wPt-4660	600524666	592279430	600526879	0	0	0	0	0	0	0	0	0	0	0	0	0	0	0	0	0	0	0	0	0
				PRL	M. Maccaferri et al., J. Exp. Bot. 67, 1161-1178 (2016).	IWB46819	617126586	612313587	620870805	0	0	0	0	0	0	0	0	0	0	0	0	PRL	0	0	0	0	0	0	0	0
				GY	D. K. Mengistu et al., Plant Biotechnol. J. 14, 1800–1812 (2016).	IWB9549	614573190	612313587	623430077	0	0	0	0	0	0	0	0	0	0	0	0	GY	0	0	0	0	0	0	0	0
				PH	M. Maccaferri et al., J. Exp. Bot. 62, 409-438 (2011).	wmc161	618996118	615285118	633435069	0	0	0	0	0	0	0	0	0	0	0	0	PH	0	0	0	PH	0	0	0	0
				HD	M. Maccaferri et al., J. Exp. Bot. 62, 409-438 (2011).	wmc336	624317977	615285118	635407312	0	0	0	0	0	0	0	0	0	0	0	0	HD	0	0	0	HD	0	0	0	0
				TRN	M. Maccaferri et al., J. Exp. Bot. 67, 1161-1178 (2016).	IWB59205	619980548	615285118	625205779	0	0	0	0	0	0	0	0	0	0	0	0	TRN	0	0	0	0	0	0	0	0
				TW	M. Maccaferri et al., J. Exp. Bot. 62, 409-438 (2011).	wmc336	624317977	615285118	635407312	0	0	0	0	0	0	0	0	0	0	0	0	TW	0	0	0	TW	0	0	0	0
				PH	D. K. Mengistu et al., Plant Biotechnol. J. 14, 1800–1812 (2016).	IWB8782	631718368	623430176	636732263	0	0	0	0	0	0	0	0	0	0	0	0	0	0	0	0	PH	PH	0	0	0
				GY	D. K. Mengistu et al., Plant Biotechnol. J. 14, 1800–1812 (2016).	IWB32870	634046209	625218644	638516328	0	0	0	0	0	0	0	0	0	0	0	0	0	0	0	0	GY	GY	GY	0	0
				PRL, TRL	M. Maccaferri et al., J. Exp. Bot. 67, 1161-1178 (2016).	IWB26429	636075558	634617153	638516328	0	0	0	0	0	0	0	0	0	0	0	0	0	0	0	0	0	PRL, TRL	PRL, TRL	0	0
				PH	J.M. Soriano et al. , PLoS One 12(5), e0178290 (2017).	wPt-7939	667688043	636740842	692297825	0	0	0	0	0	0	0	0	0	0	0	0	0	PH	0	0	0	0	PH	0	0
				DBA	J.M. Soriano et al. , PLoS One 12(5), e0178290 (2017).	wPt-1091	667688043	636740842	692297825	0	0	0	0	0	0	0	0	0	0	0	0	0	DBA	0	0	0	0	DBA	0	0
				LR	M. Aoun et al., Plant Genome 9, 3 (2016).	IWA5968	658057191	641754632	674504592	0	0	0	0	0	0	0	0	0	0	0	0	0	0	0	0	0	0	0	0	0
				PRL	M. Maccaferri et al., J. Exp. Bot. 67, 1161-1178 (2016).	IWB26405	654428842	641754632	674504592	0	0	0	0	0	0	0	0	0	0	0	0	0	0	0	0	0	0	0	0	0
				GY	D. K. Mengistu et al., Plant Biotechnol. J. 14, 1800–1812 (2016).	IWB65650	651085570	641754632	674504592	0	0	0	0	0	0	0	0	0	0	0	0	0	0	0	0	0	0	0	0	0
				TRN	M. Maccaferri et al., J. Exp. Bot. 67, 1161-1178 (2016).	IWB9999	667688043	655242789	682296243	0	0	0	0	0	0	0	0	0	0	0	0	0	0	0	0	0	0	0	0	0
				TW	M. Maccaferri et al., J. Exp. Bot. 62, 409-438 (2011).	cfd31	683162970	660871494	692297825	0	0	0	0	0	0	0	0	0	0	0	0	0	TW	0	0	0	0	0	0	0
				BM	D. K. Mengistu et al., Plant Biotechnol. J. 14, 1800–1812 (2016).	IWB8855	685043737	676335665	578061920	0	0	0	0	0	0	0	0	0	0	0	0	0	0	0	0	0	0	0	0	0
				GFD	J.M. Soriano et al. , PLoS One 12(5), e0178290 (2017).	wPt-5749	693935178	676335665	707032211	0	0	0	0	0	0	0	0	0	0	0	0	0	GFD	0	0	0	0	0	0	0
				SR	T. Letta et al., Theor. Appl. Genet. 126, 1237-1256 (2013).	wPt-9196	708021907	703477769	717929320	0	0	0	0	0	0	0	0	0	0	0	0	0	0	0	0	0	0	0	0	0
				PRL, TRL	M. Maccaferri et al., J. Exp. Bot. 67, 1161-1178 (2016).	wPt-2331-4A	708021907	703477769	717929320	0	0	0	0	0	0	0	0	0	0	0	0	0	0	0	0	0	0	0	0	0
				TRN	M. Maccaferri et al., J. Exp. Bot. 67, 1161-1178 (2016).	wPt-2331-4A	708021907	703477769	717929320	0	0	0	0	0	0	0	0	0	0	0	0	0	0	0	0	0	0	0	0	0
				RGA	M. Maccaferri et al., J. Exp. Bot. 67, 1161-1178 (2016).	wPt-0538	708021907	703477769	713667239	0	0	0	0	0	0	0	0	0	0	0	0	0	0	0	0	0	0	0	0	0
				GS	P. Giraldo et al. , PLoS One 11(11), (2016).	wPt-3506, wPt-3449	711900226	707039419	725435507	0	0	0	0	0	0	0	0	0	0	0	0	0	0	0	0	0	0	0	GS	0
				SR	T. Letta et al., Theor. Appl. Genet. 126, 1237-1256 (2013).	wPt-0798	723885499	710133214	725435507	0	0	0	0	0	0	0	0	0	0	0	0	0	0	0	0	0	0	0	SR	0
				SR	T. Letta et al., Plant Genome 7, (2015).	barc78	719417728	710133214	725435507	0	0	0	0	0	0	0	0	0	0	0	0	0	0	0	0	0	0	0	SR	0
				KNS	Y. G. Kidane et al. , Front Plant Sci. 8, 1586 (2017).	IWB54755	715831528	710133214	725435507	0	0	0	0	0	0	0	0	0	0	0	0	0	0	0	0	0	0	0	KNS	0
				YR	W. Liu et al., Theor. Appl. Genet. 130, 2249-2270 (2017c).	IWA1034	719417728	713733737	725435507	0	0	0	0	0	0	0	0	0	0	0	0	0	0	0	0	0	0	0	YR	0
				TW	M. Maccaferri et al., J. Exp. Bot. 62, 409-438 (2011).	wmc219	723885499	713733737	731519417	0	0	0	0	0	0	0	0	0	0	0	0	0	0	TW	0	0	0	0	TW	0
				DBA	J.M. Soriano et al. , PLoS One 12(5), e0178290 (2017).	wPt-9059	727249299	717969013	736870383	0	0	0	0	0	0	0	0	0	0	0	0	0	0	DBA	0	0	0	0	DBA	0
				KNS	G. Mangini et al. , PlosONE 13(1), e0190162 (2018).	IWB71701	730397982	720935666	736870383	0	0	0	0	0	0	0	0	0	0	0	0	0	0	KNS	0	0	0	0	KNS	0
				KWS	G. Mangini et al. , PlosONE 13(1), e0190162 (2018).	IWB71701	730397982	720935666	736870383	0	0	0	0	0	0	0	0	0	0	0	0	0	0	KWS	0	0	0	0	KWS	0
				TKW	G. Mangini et al. , PlosONE 13(1), e0190162 (2018).	IWB71701	730397982	720935666	736870383	0	0	0	0	0	0	0	0	0	0	0	0	0	0	TKW	0	0	0	0	TKW	0
				BM	J.M. Soriano et al. , PLoS One 12(5), e0178290 (2017).	wPt-2151	734194949	722335492	736870383	0	0	0	0	0	0	0	0	0	0	0	0	0	0	BM	0	0	0	0	BM	0
				STB	Y. G. Kidane et al. , Front Plant Sci. 8, 1586 (2017).	IWB21850	727249299	722335492	731519417	0	0	0	0	0	0	0	0	0	0	0	0	0	0	STB	0	0	0	0	STB	0
				YR	W. Liu et al., Front Plant Sci. 8, 774 (2017d).	IWB2634	727249299	722335492	731519417	0	0	0	0	0	0	0	0	0	0	0	0	0	0	YR	0	0	0	0	YR	0
				HD	M. Maccaferri et al., J. Exp. Bot. 62, 409-438 (2011).	wmc313	730397982	722335492	736870383	0	0	0	0	0	0	0	0	0	0	0	0	0	0	HD	0	0	0	0	HD	0
				GS	P. Giraldo et al. , PLoS One 11(11), (2016).	wPt-1007	727249299	725457377	736870383	0	0	0	0	0	0	0	0	0	0	0	0	0	0	GS	0	0	0	0	0	0
				KNS	Y. G. Kidane et al. , Front Plant Sci. 8, 1586 (2017).	IWB23864	730397982	725457377	736870383	0	0	0	0	0	0	0	0	0	0	0	0	0	0	KNS	0	0	0	0	0	0
				SNP	D. K. Mengistu et al., Plant Biotechnol. J. 14, 1800–1812 (2016).	IWB71693	730397982	725457377	736870383	0	0	0	0	0	0	0	0	0	0	0	0	0	0	SNP	0	0	0	0	0	0

## Sheet: 4B
Outlier SNPs (FST > 0.25)				GWAS-QTLs mapped on tetraploid wheat and projected on the Svevo genome assembly						LR vs MC																											OC vs MC								LR vs OC
Chr	Marker	Position Svevo (bp)		Trait Category	Reference	Original Peak Marker, ID	Peak on Svevo reference genome (bp)	Left CI on Svevo reference genome (bp)	Right CI on Svevo reference genome (bp)	Excalibur_c14401_743	Tdurum_contig10322_1908	BS00037094_51	tplb0045c06_1675	Tdurum_contig47622_234	RFL_Contig2277_1527	RAC875_c27160_307	Kukri_c8594_203	wsnp_Ex_c30695_39579408	Kukri_c52413_282	BS00022431_51	Tdurum_contig42528_1416	Tdurum_contig82378_561	Tdurum_contig82378_264	Tdurum_contig33737_157	IAAV971	BS00022258_51	TA002925-3757	BS00064935_51	BS00065533_51	IAAV5117	RFL_Contig3563_1130	Ra_c27465_564	Excalibur_c32467_676	BS00064041_51	BobWhite_c22580_115	wsnp_CAP7_c599_312057	wsnp_BF483640B_Ta_2_2	Kukri_c49506_396	CAP11_c601_120	Tdurum_contig61465_781	Tdurum_contig98255_84	Tdurum_contig8028_870	BS00030571_51	RAC875_c24515_602	RAC875_c48025_483
4B	Excalibur_c14401_743	1400834		YR	W. Liu et al., Front Plant Sci. 8, 774 (2017d).	IWB73506	2186462	17227	5126987	YR	0	0	0	0	0	0	0	0	0	0	0	0	0	0	0	0	0	0	0	0	0	0	0	0	0	0	0	0	0	0	0	0	0	0	0
4B	Tdurum_contig10322_1908	11075307		PRL	M. Maccaferri et al., J. Exp. Bot. 67, 1161-1178 (2016).	IWB22425	2186462	17227	6123015	PRL	0	0	0	0	0	0	0	0	0	0	0	0	0	0	0	0	0	0	0	0	0	0	0	0	0	0	0	0	0	0	0	0	0	0	0
4B	BS00037094_51	12047851		TRN	M. Maccaferri et al., J. Exp. Bot. 67, 1161-1178 (2016).	IWB74226, IWB55304	4742789	17227	9906043	TRN	0	0	0	0	0	0	0	0	0	0	0	0	0	0	0	0	0	0	0	0	0	0	0	0	0	0	0	TRN	0	0	0	0	0	0	0
4B	tplb0045c06_1675	12214283		PRL	M. Maccaferri et al., J. Exp. Bot. 67, 1161-1178 (2016).	IWB74226, IWB55304	4742789	17227	9906043	PRL	0	0	0	0	0	0	0	0	0	0	0	0	0	0	0	0	0	0	0	0	0	0	0	0	0	0	0	PRL	0	0	0	0	0	0	0
4B	Tdurum_contig47622_234	12561995		KNS	Y. G. Kidane et al. , Front Plant Sci. 8, 1586 (2017).	IWB6722	2186462	17227	5126987	KNS	0	0	0	0	0	0	0	0	0	0	0	0	0	0	0	0	0	0	0	0	0	0	0	0	0	0	0	0	0	0	0	0	0	0	0
4B	RFL_Contig2277_1527	12573269		HD	Y. G. Kidane et al. , Front Plant Sci. 8, 1586 (2017).	IWB47977, IWB55304	9318948	4358592	11151882	0	HD	0	0	0	0	0	0	0	0	0	0	0	0	0	0	0	0	0	0	0	0	0	0	0	0	0	0	HD	0	0	0	0	0	0	0
4B	RAC875_c27160_307	13407550		PH	D. K. Mengistu et al., Plant Biotechnol. J. 14, 1800–1812 (2016).	IWB73063	12981169	9926019	16913659	0	PH	PH	PH	PH	PH	PH	PH	PH	0	0	0	0	0	0	0	0	0	0	0	0	0	0	0	0	0	0	0	0	PH	0	0	0	0	0	0
4B	Kukri_c8594_203	16668969		TRN	M. Maccaferri et al., J. Exp. Bot. 67, 1161-1178 (2016).	IWB28293	10538950	9926019	12546850	0	TRN	TRN	TRN	TRN	0	0	0	0	0	0	0	0	0	0	0	0	0	0	0	0	0	0	0	0	0	0	0	0	0	0	0	0	0	0	0
4B	wsnp_Ex_c30695_39579408	19845244		TRN	M. Maccaferri et al., J. Exp. Bot. 67, 1161-1178 (2016).	IWB6060	12981169	12546949	18389300	0	0	0	0	0	TRN	TRN	TRN	TRN	0	0	0	0	0	0	0	0	0	0	0	0	0	0	0	0	0	0	0	0	TRN	0	0	0	0	0	0
4B	Kukri_c52413_282	21010291		DM	Y. G. Kidane et al. , Front Plant Sci. 8, 1586 (2017).	IWB47213	19471628	13658657	21036970	0	0	0	0	0	0	0	0	DM	DM	DM	0	0	0	0	0	0	0	0	0	0	0	0	0	0	0	0	0	0	DM	0	0	0	0	0	0
4B	BS00022431_51	23204984		SY, YPC	P. Colasuonno et al., BMC Genomics 18, 122 (2017).	IWB58319	16784023	15080671	19844360	0	0	0	0	0	0	0	0	SY, YPC	0	0	0	0	0	0	0	0	0	0	0	0	0	0	0	0	0	0	0	0	SY, YPC	0	0	0	0	0	0
4B	Tdurum_contig42528_1416	31745734		PH	M. Maccaferri et al., J. Exp. Bot. 62, 409-438 (2011).	barc193	22756639	16463876	25926869	0	0	0	0	0	0	0	0	PH	PH	PH	PH	0	0	0	0	0	0	0	0	0	0	0	0	0	0	0	0	0	0	0	0	0	0	0	0
4B	Tdurum_contig82378_561	33909147		TW	M. Maccaferri et al., J. Exp. Bot. 62, 409-438 (2011).	barc193	22756639	16463876	25926869	0	0	0	0	0	0	0	0	TW	TW	TW	TW	0	0	0	0	0	0	0	0	0	0	0	0	0	0	0	0	0	0	0	0	0	0	0	0
4B	Tdurum_contig82378_264	33909444		ARL, PRL	M. Maccaferri et al., J. Exp. Bot. 67, 1161-1178 (2016).	IWB72527, barc193	20624860	19098896	24692921	0	0	0	0	0	0	0	0	0	ARL, PRL	ARL, PRL	ARL, PRL	0	0	0	0	0	0	0	0	0	0	0	0	0	0	0	0	0	0	0	0	0	0	0	0
4B	Tdurum_contig33737_157	35982154		PY	A. N’Diaye et al., Plos One 12, e0187178 (2017).	IWB72203	26580212	22216806	33127255	0	0	0	0	0	0	0	0	0	0	0	PY	PY	0	0	0	0	0	0	0	0	0	0	0	0	0	0	0	0	0	0	0	0	0	0	0
4B	IAAV971	39157292		PA	D. Nigro et al. , J. Cereal Sci. 75, 25-34 (2017).	IWB69587	26228517	24695785	27149701	0	0	0	0	0	0	0	0	0	0	0	0	0	0	0	0	0	0	0	0	0	0	0	0	0	0	0	0	0	0	0	0	0	0	0	0
4B	BS00022258_51	44119935		YR	W. Liu et al., Theor. Appl. Genet. 130, 2249-2270 (2017c).	IWB56078	30668349	27158917	39049450	0	0	0	0	0	0	0	0	0	0	0	0	YR	YR	YR	YR	0	0	0	0	0	0	0	0	0	0	0	0	0	0	YR	0	0	0	0	0
4B	TA002925-3757	61572674		TKW	J.M. Soriano et al. , PLoS One 12(5), e0178290 (2017).	wPt-8892	60962889	27158917	180051943	0	0	0	0	0	0	0	0	0	0	0	0	TKW	TKW	TKW	TKW	TKW	TKW	TKW	0	0	0	0	0	0	0	0	0	0	0	TKW	TKW	0	0	0	0
4B	BS00064935_51	422905679		RGA	M. Maccaferri et al., J. Exp. Bot. 67, 1161-1178 (2016).	IWB73831	37437912	29950238	44648668	0	0	0	0	0	0	0	0	0	0	0	0	RGA	RGA	RGA	RGA	RGA	RGA	0	0	0	0	0	0	0	0	0	0	0	0	RGA	0	0	0	0	0
4B	BS00065533_51	456360566		BM	J.M. Soriano et al. , PLoS One 12(5), e0178290 (2017).	wPt-5497	110595357	35826374	449274630	0	0	0	0	0	0	0	0	0	0	0	0	0	0	0	BM	BM	BM	BM	BM	0	0	0	0	0	0	0	0	0	0	BM	BM	BM	0	0	0
4B	IAAV5117	501258376		YR	W. Liu et al., Front Plant Sci. 8, 774 (2017d).	IWB47531	51219604	35826374	87527962	0	0	0	0	0	0	0	0	0	0	0	0	0	0	0	YR	YR	YR	YR	0	0	0	0	0	0	0	0	0	0	0	YR	YR	0	0	0	0
4B	RFL_Contig3563_1130	521547269		PA	D. Nigro et al. , J. Cereal Sci. 75, 25-34 (2017).	IWB9610	43109720	35826374	57790639	0	0	0	0	0	0	0	0	0	0	0	0	0	0	0	PA	PA	PA	0	0	0	0	0	0	0	0	0	0	0	0	PA	0	0	0	0	0
4B	Ra_c27465_564	523168883		ARL	M. Maccaferri et al., J. Exp. Bot. 67, 1161-1178 (2016).	IWB9610	43109720	35826374	5126987	0	0	0	0	0	0	0	0	0	0	0	0	0	0	0	0	0	0	0	0	0	0	0	0	0	0	0	0	0	0	0	0	0	0	0	0
4B	Excalibur_c32467_676	538382521		TRL	M. Maccaferri et al., J. Exp. Bot. 67, 1161-1178 (2016).	IWB8985	43109720	35826374	121848967	0	0	0	0	0	0	0	0	0	0	0	0	0	0	0	TRL	TRL	TRL	TRL	0	0	0	0	0	0	0	0	0	0	0	TRL	TRL	0	0	0	0
4B	BS00064041_51	606999906		GY	J.M. Soriano et al. , PLoS One 12(5), e0178290 (2017).	wPt-6123, wPt-5497	110595357	35826374	449274630	0	0	0	0	0	0	0	0	0	0	0	0	0	0	0	GY	GY	GY	GY	GY	0	0	0	0	0	0	0	0	0	0	GY	GY	GY	0	0	0
4B	BobWhite_c22580_115	607755186		TKW	J.M. Soriano et al. , PLoS One 12(5), e0178290 (2017).	wPt-6123	110595357	35826374	449274630	0	0	0	0	0	0	0	0	0	0	0	0	0	0	0	TKW	TKW	TKW	TKW	TKW	0	0	0	0	0	0	0	0	0	0	TKW	TKW	TKW	0	0	0
4B	wsnp_CAP7_c599_312057	656790159		BM	D. K. Mengistu et al., Plant Biotechnol. J. 14, 1800–1812 (2016).	IWB67487	79409286	44648569	180051943	0	0	0	0	0	0	0	0	0	0	0	0	0	0	0	0	0	0	BM	0	0	0	0	0	0	0	0	0	0	0	0	BM	0	0	0	0
4B	wsnp_BF483640B_Ta_2_2	9123607		YR	W. Liu et al., Front Plant Sci. 8, 774 (2017d).	IWB72010	93441395	64143126	170862534	0	0	0	0	0	0	0	0	0	0	0	0	0	0	0	0	0	0	0	0	0	0	0	0	0	0	0	0	0	0	0	YR	0	0	0	0
4B	Kukri_c49506_396	16460101		HD	M. Maccaferri et al., J. Exp. Bot. 62, 409-438 (2011).	wmc89	93441395	64143126	449274630	0	0	0	0	0	0	0	0	0	0	0	0	0	0	0	0	0	0	0	HD	0	0	0	0	0	0	0	0	0	0	0	HD	HD	0	0	0
4B	CAP11_c601_120	37188538		YR	W. Liu et al., Theor. Appl. Genet. 130, 649-667 (2017b).	IWB53059	146356291	71290610	170862534	0	0	0	0	0	0	0	0	0	0	0	0	0	0	0	0	0	0	0	0	0	0	0	0	0	0	0	0	0	0	0	YR	0	0	0	0
4B	Tdurum_contig61465_781	84559318		YPC, SY	P. Colasuonno et al., BMC Genomics 18, 122 (2017).	IWB72011	93441395	71290610	121848967	0	0	0	0	0	0	0	0	0	0	0	0	0	0	0	0	0	0	0	0	0	0	0	0	0	0	0	0	0	0	0	YPC, SY	0	0	0	0
4B	Tdurum_contig98255_84	435499955		HD	M. Maccaferri et al., BMC Genomics 15:873 (2014).	wPt-4931	175460421	99341747	449274630	0	0	0	0	0	0	0	0	0	0	0	0	0	0	0	0	0	0	0	HD	0	0	0	0	0	0	0	0	0	0	0	0	HD	0	0	0
4B	Tdurum_contig8028_870	590205953		RGA	M. Maccaferri et al., J. Exp. Bot. 67, 1161-1178 (2016).	IWB69501	146356291	99341747	449274630	0	0	0	0	0	0	0	0	0	0	0	0	0	0	0	0	0	0	0	RGA	0	0	0	0	0	0	0	0	0	0	0	0	RGA	0	0	0
4B	BS00030571_51	606290375		KNS	Y. G. Kidane et al. , Front Plant Sci. 8, 1586 (2017).	IWB52318	314663336	170868900	449274630	0	0	0	0	0	0	0	0	0	0	0	0	0	0	0	0	0	0	0	KNS	0	0	0	0	0	0	0	0	0	0	0	0	KNS	0	0	0
4B	RAC875_c24515_602	649759775		PH	M. Maccaferri et al., J. Exp. Bot. 62, 409-438 (2011).	gwm495	499361320	180052042	533539162	0	0	0	0	0	0	0	0	0	0	0	0	0	0	0	0	0	0	0	PH	PH	PH	PH	PH	0	0	0	0	0	0	0	0	PH	0	0	0
4B	RAC875_c48025_483	669527499		HD	M. Maccaferri et al., J. Exp. Bot. 62, 409-438 (2011).	gwm495	499361320	180052042	533539162	0	0	0	0	0	0	0	0	0	0	0	0	0	0	0	0	0	0	0	HD	HD	HD	HD	HD	0	0	0	0	0	0	0	0	HD	0	0	0
				PY	A. N’Diaye et al., Plos One 12, e0187178 (2017).	IWB70599	490944811	180052042	526354820	0	0	0	0	0	0	0	0	0	0	0	0	0	0	0	0	0	0	0	PY	PY	PY	PY	PY	0	0	0	0	0	0	0	0	PY	0	0	0
				YR	W. Liu et al., Front Plant Sci. 8, 774 (2017d).	IWB72291	520791434	484744045	533539162	0	0	0	0	0	0	0	0	0	0	0	0	0	0	0	0	0	0	0	0	0	YR	YR	YR	0	0	0	0	0	0	0	0	0	0	0	0
				TRN	M. Maccaferri et al., J. Exp. Bot. 67, 1161-1178 (2016).	gwm495-4B	499361320	484744045	526354820	0	0	0	0	0	0	0	0	0	0	0	0	0	0	0	0	0	0	0	0	0	TRN	TRN	TRN	0	0	0	0	0	0	0	0	0	0	0	0
				GS	J. D. Fiedler et al. , Plant Genome 10(3), (2017).	S4B_244128941	511192234	501579098	523475165	0	0	0	0	0	0	0	0	0	0	0	0	0	0	0	0	0	0	0	0	0	0	GS	GS	0	0	0	0	0	0	0	0	0	0	0	0
				YR	W. Liu et al., Front Plant Sci. 8, 774 (2017d).	IWB71823	535963197	523477171	569487727	0	0	0	0	0	0	0	0	0	0	0	0	0	0	0	0	0	0	0	0	0	0	0	0	YR	0	0	0	0	0	0	0	0	0	0	0
				PH	J.M. Soriano et al. , PLoS One 12(5), e0178290 (2017).	wPt-6209	585026021	526365563	621519811	0	0	0	0	0	0	0	0	0	0	0	0	0	0	0	0	0	0	0	0	0	0	0	0	PH	PH	PH	0	0	0	0	0	0	PH	PH	0
				GY	D. K. Mengistu et al., Plant Biotechnol. J. 14, 1800–1812 (2016).	IWB10761	551907195	526365563	587851058	0	0	0	0	0	0	0	0	0	0	0	0	0	0	0	0	0	0	0	0	0	0	0	0	GY	0	0	0	0	0	0	0	0	0	0	0
				TKW	Y. G. Kidane et al. , Front Plant Sci. 8, 1586 (2017).	IWB54627	559760979	526365563	582201081	0	0	0	0	0	0	0	0	0	0	0	0	0	0	0	0	0	0	0	0	0	0	0	0	TKW	0	0	0	0	0	0	0	0	0	0	0
				LR	M. Aoun et al., Plant Genome 9, 3 (2016).	IWA1818	566245548	533539066	582201081	0	0	0	0	0	0	0	0	0	0	0	0	0	0	0	0	0	0	0	0	0	0	0	0	LR	0	0	0	0	0	0	0	0	0	0	0
				YR	W. Liu et al., Theor. Appl. Genet. 130, 2249-2270 (2017c).	IWA1641	569131661	538387415	582201081	0	0	0	0	0	0	0	0	0	0	0	0	0	0	0	0	0	0	0	0	0	0	0	0	0	0	0	0	0	0	0	0	0	0	0	0
				YR	W. Liu et al., Front Plant Sci. 8, 774 (2017d).	IWB67255	577650885	570760951	597168084	0	0	0	0	0	0	0	0	0	0	0	0	0	0	0	0	0	0	0	0	0	0	0	0	0	0	0	0	0	0	0	0	0	YR	0	0
				PH	M. Maccaferri et al., J. Exp. Bot. 62, 409-438 (2011).	gwm1084	598569816	573100690	616758167	0	0	0	0	0	0	0	0	0	0	0	0	0	0	0	0	0	0	0	0	0	0	0	0	0	PH	PH	0	0	0	0	0	0	PH	PH	0
				KNM	J.M. Soriano et al. , PLoS One 12(5), e0178290 (2017).	rPt-6847	606590950	573100690	641627770	0	0	0	0	0	0	0	0	0	0	0	0	0	0	0	0	0	0	0	0	0	0	0	0	0	KNM	KNM	0	0	0	0	0	0	KNM	KNM	0
				TW	M. Maccaferri et al., J. Exp. Bot. 62, 409-438 (2011).	gwm1084	598569816	573100690	616758167	0	0	0	0	0	0	0	0	0	0	0	0	0	0	0	0	0	0	0	0	0	0	0	0	0	TW	TW	0	0	0	0	0	0	TW	TW	0
				SR	T. Letta et al., Plant Genome 7, (2015).	gwm1084	598569816	582200985	613218318	0	0	0	0	0	0	0	0	0	0	0	0	0	0	0	0	0	0	0	0	0	0	0	0	0	SR	SR	0	0	0	0	0	0	SR	SR	0
				GFD	J.M. Soriano et al. , PLoS One 12(5), e0178290 (2017).	wPt-9223	626827530	587874959	645755559	0	0	0	0	0	0	0	0	0	0	0	0	0	0	0	0	0	0	0	0	0	0	0	0	0	GFD	GFD	0	0	0	0	0	0	GFD	GFD	0
				SR	T. Letta et al., Theor. Appl. Genet. 126, 1237-1256 (2013).	wPt-8543	626827530	613362228	629577699	0	0	0	0	0	0	0	0	0	0	0	0	0	0	0	0	0	0	0	0	0	0	0	0	0	0	0	0	0	0	0	0	0	0	0	0
				BM	J.M. Soriano et al. , PLoS One 12(5), e0178290 (2017).	wPt-7412	647794424	616758266	654493906	0	0	0	0	0	0	0	0	0	0	0	0	0	0	0	0	0	0	0	0	0	0	0	0	0	0	0	0	0	0	0	0	0	0	0	BM
				DSB	J.M. Soriano et al. , PLoS One 12(5), e0178290 (2017).	wPt-5990	637421759	616758266	653894380	0	0	0	0	0	0	0	0	0	0	0	0	0	0	0	0	0	0	0	0	0	0	0	0	0	0	0	0	0	0	0	0	0	0	0	DSB
				KNS	Y. G. Kidane et al. , Front Plant Sci. 8, 1586 (2017).	IWB73113	626827530	616758266	632989862	0	0	0	0	0	0	0	0	0	0	0	0	0	0	0	0	0	0	0	0	0	0	0	0	0	0	0	0	0	0	0	0	0	0	0	0
				SL	Y. G. Kidane et al. , Front Plant Sci. 8, 1586 (2017).	IWB74594	637421759	624077361	645755559	0	0	0	0	0	0	0	0	0	0	0	0	0	0	0	0	0	0	0	0	0	0	0	0	0	0	0	0	0	0	0	0	0	0	0	0
				YR	W. Liu et al., Front Plant Sci. 8, 774 (2017d).	IWB74594	637421759	624077361	644287957	0	0	0	0	0	0	0	0	0	0	0	0	0	0	0	0	0	0	0	0	0	0	0	0	0	0	0	0	0	0	0	0	0	0	0	0
				TW	M. Maccaferri et al., J. Exp. Bot. 62, 409-438 (2011).	cfd54.1	654252651	648763897	661712995	0	0	0	0	0	0	0	0	0	0	0	0	0	0	0	0	0	0	0	0	0	0	0	0	0	0	0	TW	0	0	0	0	0	0	0	TW
				YR	W. Liu et al., Front Plant Sci. 8, 774 (2017d).	IWB75098	655973323	650471996	661712995	0	0	0	0	0	0	0	0	0	0	0	0	0	0	0	0	0	0	0	0	0	0	0	0	0	0	0	YR	0	0	0	0	0	0	0	0
				KNS	G. Mangini et al. , PlosONE 13(1), e0190162 (2018).	IWB4448	661375128	651911510	668836582	0	0	0	0	0	0	0	0	0	0	0	0	0	0	0	0	0	0	0	0	0	0	0	0	0	0	0	KNS	0	0	0	0	0	0	0	0
				KWS	G. Mangini et al. , PlosONE 13(1), e0190162 (2018).	IWB4448	661375128	651911510	668836582	0	0	0	0	0	0	0	0	0	0	0	0	0	0	0	0	0	0	0	0	0	0	0	0	0	0	0	KWS	0	0	0	0	0	0	0	0
				TKW	G. Mangini et al. , PlosONE 13(1), e0190162 (2018).	IWB4448	661375128	651911510	668836582	0	0	0	0	0	0	0	0	0	0	0	0	0	0	0	0	0	0	0	0	0	0	0	0	0	0	0	TKW	0	0	0	0	0	0	0	0
				YR	W. Liu et al., Front Plant Sci. 8, 774 (2017d).	IWB35335	663032914	654493810	664659083	0	0	0	0	0	0	0	0	0	0	0	0	0	0	0	0	0	0	0	0	0	0	0	0	0	0	0	YR	0	0	0	0	0	0	0	0
				YR	W. Liu et al., Front Plant Sci. 8, 774 (2017d).	IWB6896	664673750	661520063	668836582	0	0	0	0	0	0	0	0	0	0	0	0	0	0	0	0	0	0	0	0	0	0	0	0	0	0	0	0	0	0	0	0	0	0	0	0
				ARL, PRL	M. Maccaferri et al., J. Exp. Bot. 67, 1161-1178 (2016).	IWB72259	664859180	662464516	668836582	0	0	0	0	0	0	0	0	0	0	0	0	0	0	0	0	0	0	0	0	0	0	0	0	0	0	0	0	0	0	0	0	0	0	0	0
				YR	W. Liu et al., Theor. Appl. Genet. 130, 2249-2270 (2017c).	IWB67499	669170372	665054355	676253372	0	0	0	0	0	0	0	0	0	0	0	0	0	0	0	0	0	0	0	0	0	0	0	0	0	0	0	0	0	0	0	0	0	0	0	0
				LR	M. Aoun et al., Plant Genome 9, 3 (2016).	IWA4618	673378678	669495276	676253372	0	0	0	0	0	0	0	0	0	0	0	0	0	0	0	0	0	0	0	0	0	0	0	0	0	0	0	0	0	0	0	0	0	0	0	0
				LR	M. Aoun et al., Plant Genome 9, 3 (2016).	IWA2087	673378678	669495276	676253372	0	0	0	0	0	0	0	0	0	0	0	0	0	0	0	0	0	0	0	0	0	0	0	0	0	0	0	0	0	0	0	0	0	0	0	0

## Sheet: 5A
Outlier SNPs (FST > 0.25)				GWAS-QTLs mapped on tetraploid wheat and projected on the Svevo genome assembly																																												OC vs MC
Chr	Marker	Position Svevo (bp)		Trait Category	Reference	Original Peak Marker, ID	Peak on Svevo reference genome (bp)	Left CI on Svevo reference genome (bp)	Right CI on Svevo reference genome (bp)	BS00079189_51	wsnp_Ex_c807_1585614	BS00021660_51	RAC875_c14659_1066	Excalibur_c99101_82	BS00022003_51	BS00076221_51	IAAV1417	BS00065386_51	BobWhite_c13238_386	BS00100107_51	RAC875_c99519_227	wsnp_Ku_c15816_24541162	Ra_c700_2210	RAC875_c56635_1008	Excalibur_c6567_845	RAC875_c28819_281	RAC875_c31670_389	BS00023076_51	wsnp_Ku_c51039_56457361	Kukri_c14889_1086	BS00072156_51	Tdurum_contig11060_433	Kukri_c6492_375	IAAV1311	Kukri_c54078_114	RAC875_c30566_230	Excalibur_c23354_306	Tdurum_contig50175_875	BS00041063_51	JD_c15758_288	Ku_c12469_983	Excalibur_c49550_97	Kukri_c55310_94	Tdurum_contig54689_646	wsnp_Ex_c3136_5798236	BS00021688_51	BS00021860_51	BS00109052_51	BobWhite_c2236_111
5A	RAC875_c8121_1997	997272		KNS	G. Mangini et al. , PlosONE 13(1), e0190162 (2018).	IWB43705	9290980	3346506	19399449	KNS	0	0	0	0	0	0	0	0	0	0	0	0	0	0	0	0	0	0	0	0	0	0	0	0	0	0	0	0	0	0	0	0	0	0	0	0	0	0	0
5A	BS00079189_51	16326537		KWS	G. Mangini et al. , PlosONE 13(1), e0190162 (2018).	IWB43705	9290980	3346506	19399449	KWS	0	0	0	0	0	0	0	0	0	0	0	0	0	0	0	0	0	0	0	0	0	0	0	0	0	0	0	0	0	0	0	0	0	0	0	0	0	0	0
5A	wsnp_Ex_c807_1585614	19874811		TKW	G. Mangini et al. , PlosONE 13(1), e0190162 (2018).	IWB43705	9290980	3346506	19399449	TKW	0	0	0	0	0	0	0	0	0	0	0	0	0	0	0	0	0	0	0	0	0	0	0	0	0	0	0	0	0	0	0	0	0	0	0	0	0	0	0
5A	BS00021660_51	49401194		TRL	M. Maccaferri et al., J. Exp. Bot. 67, 1161-1178 (2016).	IWA7361	9290980	6650693	12684431	0	0	0	0	0	0	0	0	0	0	0	0	0	0	0	0	0	0	0	0	0	0	0	0	0	0	0	0	0	0	0	0	0	0	0	0	0	0	0	0
5A	RAC875_c14659_1066	219898069		KNS	Y. G. Kidane et al. , Front Plant Sci. 8, 1586 (2017).	IWA7361	9290980	6650693	12684431	0	0	0	0	0	0	0	0	0	0	0	0	0	0	0	0	0	0	0	0	0	0	0	0	0	0	0	0	0	0	0	0	0	0	0	0	0	0	0	0
5A	Excalibur_c99101_82	394123058		LR	M. Aoun et al., Plant Genome 9, 3 (2016).	IWA1062, IWA4069	22339514	12690220	31734566	LR	LR	0	0	0	0	0	0	0	0	0	0	0	0	0	0	0	0	0	0	0	0	0	0	0	0	0	0	0	0	0	0	0	0	0	0	0	0	0	0
5A	BS00022003_51	405620301		YR	W. Liu et al., Front Plant Sci. 8, 774 (2017d).	IWA4766	20133042	12690220	31734566	YR	YR	0	0	0	0	0	0	0	0	0	0	0	0	0	0	0	0	0	0	0	0	0	0	0	0	0	0	0	0	0	0	0	0	0	0	0	0	0	0
5A	BS00076221_51	411414173		HD	M. Maccaferri et al., J. Exp. Bot. 62, 409-438 (2011).	gwm1574	31118036	12690220	34611248	HD	HD	0	0	0	0	0	0	0	0	0	0	0	0	0	0	0	0	0	0	0	0	0	0	0	0	0	0	0	0	0	0	0	0	0	0	0	0	0	0
5A	IAAV1417	432480295		HD	M. Maccaferri et al., J. Exp. Bot. 62, 409-438 (2011).	wmc489	36466654	30501506	43794586	0	0	0	0	0	0	0	0	0	0	0	0	0	0	0	0	0	0	0	0	0	0	0	0	0	0	0	0	0	0	0	0	0	0	0	0	0	0	0	0
5A	BS00065386_51	436143495		YR	W. Liu et al., Front Plant Sci. 8, 774 (2017d).	IWA3212	67485707	39730915	321137020	0	0	YR	YR	0	0	0	0	0	0	0	0	0	0	0	0	0	0	0	0	0	0	0	0	0	0	0	0	0	0	0	0	0	0	0	0	0	0	0	0
5A	BobWhite_c13238_386	440854710		HD	M. Maccaferri et al., J. Exp. Bot. 62, 409-438 (2011).	barc117, gwm293	90373528	43811436	321137020	0	0	HD	HD	0	0	0	0	0	0	0	0	0	0	0	0	0	0	0	0	0	0	0	0	0	0	0	0	0	0	0	0	0	0	0	0	0	0	0	0
5A	BS00100107_51	444851223		TKW	Y. G. Kidane et al. , Front Plant Sci. 8, 1586 (2017).	IWA6412	67485707	43811436	321137020	0	0	TKW	TKW	0	0	0	0	0	0	0	0	0	0	0	0	0	0	0	0	0	0	0	0	0	0	0	0	0	0	0	0	0	0	0	0	0	0	0	0
5A	RAC875_c99519_227	453207763		TW	J. D. Fiedler et al. , Plant Genome 10(3), (2017).	S5A_43724266	67485707	43811436	94243331	0	0	TW	0	0	0	0	0	0	0	0	0	0	0	0	0	0	0	0	0	0	0	0	0	0	0	0	0	0	0	0	0	0	0	0	0	0	0	0	0
5A	wsnp_Ku_c15816_24541162	465822067		ARL	M. Maccaferri et al., J. Exp. Bot. 67, 1161-1178 (2016).	IWA1630	392034255	388148544	398124844	0	0	0	0	ARL	0	0	0	0	0	0	0	0	0	0	0	0	0	0	0	0	0	0	0	0	0	0	0	0	0	0	0	0	0	0	0	0	0	0	0
5A	Ra_c700_2210	466080433		YR	W. Liu et al., Theor. Appl. Genet. 130, 2249-2270 (2017c).	IWB46475	399192061	397331196	405084953	0	0	0	0	0	0	0	0	0	0	0	0	0	0	0	0	0	0	0	0	0	0	0	0	0	0	0	0	0	0	0	0	0	0	0	0	0	0	0	0
5A	RAC875_c56635_1008	467151837		KNS	G. Mangini et al. , PlosONE 13(1), e0190162 (2018).	IWB11637	411359231	397331196	428899943	0	0	0	0	0	KNS	KNS	0	0	0	0	0	0	0	0	0	0	0	0	0	0	0	0	0	0	0	0	0	0	0	0	0	0	0	0	0	0	0	KNS	KNS
5A	Excalibur_c6567_845	467779851		TKW	G. Mangini et al. , PlosONE 13(1), e0190162 (2018).	IWB11637	411359231	397331196	428899943	0	0	0	0	0	TKW	TKW	0	0	0	0	0	0	0	0	0	0	0	0	0	0	0	0	0	0	0	0	0	0	0	0	0	0	0	0	0	0	0	TKW	TKW
5A	RAC875_c28819_281	468101260		KWS	G. Mangini et al. , PlosONE 13(1), e0190162 (2018).	IWB71420	418299088	401054632	428899943	0	0	0	0	0	KWS	KWS	0	0	0	0	0	0	0	0	0	0	0	0	0	0	0	0	0	0	0	0	0	0	0	0	0	0	0	0	0	0	0	KWS	KWS
5A	RAC875_c31670_389	477321350		SR	T. Letta et al., Plant Genome 7, (2015).	barc165	418299088	413060405	428899943	0	0	0	0	0	0	0	0	0	0	0	0	0	0	0	0	0	0	0	0	0	0	0	0	0	0	0	0	0	0	0	0	0	0	0	0	0	0	0	0
5A	BS00023076_51	487821009		SD	P. Giraldo et al. , PLoS One 11(11), (2016).	wPt-6825	424833065	416482308	428899943	0	0	0	0	0	0	0	0	0	0	0	0	0	0	0	0	0	0	0	0	0	0	0	0	0	0	0	0	0	0	0	0	0	0	0	0	0	0	0	0
5A	wsnp_Ku_c51039_56457361	491036034		HD	P. Giraldo et al. , PLoS One 11(11), (2016).	wPt-3509	424833065	420116010	439541190	0	0	0	0	0	0	0	HD	HD	0	0	0	0	0	0	0	0	0	0	0	0	0	0	0	0	0	0	0	0	0	0	0	0	0	0	0	0	0	0	0
5A	Kukri_c14889_1086	503012460		LR	M. Aoun et al., Plant Genome 9, 3 (2016).	IWA6126	434106350	420766188	439312658	0	0	0	0	0	0	0	LR	LR	0	0	0	0	0	0	0	0	0	0	0	0	0	0	0	0	0	0	0	0	0	0	0	0	0	0	0	0	0	0	0
5A	BS00072156_51	503595717		YR	W. Liu et al., Front Plant Sci. 8, 774 (2017d).	IWB46665	434106350	420766188	439312658	0	0	0	0	0	0	0	YR	YR	0	0	0	0	0	0	0	0	0	0	0	0	0	0	0	0	0	0	0	0	0	0	0	0	0	0	0	0	0	0	0
5A	Tdurum_contig11060_433	507220834		PH	D. K. Mengistu et al., Plant Biotechnol. J. 14, 1800–1812 (2016).	IWB69450	424833065	420766188	439312658	0	0	0	0	0	0	0	PH	PH	0	0	0	0	0	0	0	0	0	0	0	0	0	0	0	0	0	0	0	0	0	0	0	0	0	0	0	0	0	0	0
5A	Kukri_c6492_375	529834823		YPC	P. Colasuonno et al., BMC Genomics 18, 122 (2017).	IWB68046	434106350	420766188	439312658	0	0	0	0	0	0	0	YPC	YPC	0	0	0	0	0	0	0	0	0	0	0	0	0	0	0	0	0	0	0	0	0	0	0	0	0	0	0	0	0	0	0
5A	IAAV1311	531701513		SNP	D. K. Mengistu et al., Plant Biotechnol. J. 14, 1800–1812 (2016).	IWB563, IWB7271, IWB5443	434106350	420766188	441654350	0	0	0	0	0	0	0	SNP	SNP	SNP	0	0	0	0	0	0	0	0	0	0	0	0	0	0	0	0	0	0	0	0	0	0	0	0	0	0	0	0	0	0
5A	Kukri_c54078_114	542502820		LR	M. Aoun et al., Plant Genome 9, 3 (2016).	IWA7742	442856617	439541091	449575613	0	0	0	0	0	0	0	0	0	LR	LR	0	0	0	0	0	0	0	0	0	0	0	0	0	0	0	0	0	0	0	0	0	0	0	0	0	0	0	0	0
5A	RAC875_c30566_230	546754316		SNP	D. K. Mengistu et al., Plant Biotechnol. J. 14, 1800–1812 (2016).	IWB71952	444538439	440517489	454128077	0	0	0	0	0	0	0	0	0	SNP	SNP	SNP	0	0	0	0	0	0	0	0	0	0	0	0	0	0	0	0	0	0	0	0	0	0	0	0	0	0	0	0
5A	Excalibur_c23354_306	548462218		PA	D. Nigro et al. , J. Cereal Sci. 75, 25-34 (2017).	IWB12115	444538439	442422510	449575613	0	0	0	0	0	0	0	0	0	0	PA	0	0	0	0	0	0	0	0	0	0	0	0	0	0	0	0	0	0	0	0	0	0	0	0	0	0	0	0	0
5A	Tdurum_contig50175_875	555977858		HD	M. Maccaferri et al., J. Exp. Bot. 62, 409-438 (2011).	barc197	452666595	443290628	465952825	0	0	0	0	0	0	0	0	0	0	HD	HD	HD	0	0	0	0	0	0	0	0	0	0	0	0	0	0	0	0	0	0	0	0	0	0	0	0	0	0	0
5A	BS00041063_51	556583673		SNP	D. K. Mengistu et al., Plant Biotechnol. J. 14, 1800–1812 (2016).	IWB6074	447683102	443290628	458977317	0	0	0	0	0	0	0	0	0	0	SNP	SNP	0	0	0	0	0	0	0	0	0	0	0	0	0	0	0	0	0	0	0	0	0	0	0	0	0	0	0	0
5A	JD_c15758_288	557031715		TW	M. Maccaferri et al., J. Exp. Bot. 62, 409-438 (2011).	gwm1236	452666595	443290628	465952825	0	0	0	0	0	0	0	0	0	0	TW	TW	TW	0	0	0	0	0	0	0	0	0	0	0	0	0	0	0	0	0	0	0	0	0	0	0	0	0	0	0
5A	Ku_c12469_983	558171449		SR	G. Laidò et al., Front. Plant Sci. 6, 1033 (2015).	wPt-7201	499515209	457279226	526314091	0	0	0	0	0	0	0	0	0	0	0	0	SR	SR	SR	SR	SR	SR	SR	SR	SR	SR	SR	0	0	0	0	0	0	0	0	0	0	0	0	0	0	0	0	0
5A	Excalibur_c49550_97	559337416		PH	P. Giraldo et al. , PLoS One 11(11), (2016).	wPt-4419	467573680	458989009	487823655	0	0	0	0	0	0	0	0	0	0	0	0	PH	PH	PH	PH	PH	PH	PH	0	0	0	0	0	0	0	0	0	0	0	0	0	0	0	0	0	0	0	0	0
5A	wsnp_CAP11_c1506_840951	571369803		YR	W. Liu et al., Front Plant Sci. 8, 774 (2017d).	IWB33606	470736518	465952726	487823655	0	0	0	0	0	0	0	0	0	0	0	0	0	YR	YR	YR	YR	YR	YR	0	0	0	0	0	0	0	0	0	0	0	0	0	0	0	0	0	0	0	0	0
5A	IACX2540	580943882		KWS	G. Mangini et al. , PlosONE 13(1), e0190162 (2018).	IWB12854	489447654	467140050	512121259	0	0	0	0	0	0	0	0	0	0	0	0	0	0	KWS	KWS	KWS	KWS	KWS	KWS	KWS	KWS	KWS	0	0	0	0	0	0	0	0	0	0	0	0	0	0	0	0	0
5A	Kukri_c55310_94	632327668		TKW	G. Mangini et al. , PlosONE 13(1), e0190162 (2018).	IWB12854	489447654	467140050	512121259	0	0	0	0	0	0	0	0	0	0	0	0	0	0	TKW	TKW	TKW	TKW	TKW	TKW	TKW	TKW	TKW	0	0	0	0	0	0	0	0	0	0	0	0	0	0	0	0	0
5A	Tdurum_contig54689_646	644116786		SR	T. Letta et al., Plant Genome 7, (2015).	gwm617	489447654	475519306	500172714	0	0	0	0	0	0	0	0	0	0	0	0	0	0	0	0	0	SR	SR	SR	0	0	0	0	0	0	0	0	0	0	0	0	0	0	0	0	0	0	0	0
5A	wsnp_Ex_c3136_5798236	644740195		KNS	G. Mangini et al. , PlosONE 13(1), e0190162 (2018).	IWB11972	501241130	475519306	516467320	0	0	0	0	0	0	0	0	0	0	0	0	0	0	0	0	0	KNS	KNS	KNS	KNS	KNS	KNS	0	0	0	0	0	0	0	0	0	0	0	0	0	0	0	0	0
5A	BS00021688_51	657083954		SY	P. Colasuonno et al., BMC Genomics 18, 122 (2017).	IWB72977	499515209	491089003	503379360	0	0	0	0	0	0	0	0	0	0	0	0	0	0	0	0	0	0	0	0	SY	0	0	0	0	0	0	0	0	0	0	0	0	0	0	0	0	0	0	0
5A	BS00021860_51	663827863		SD	P. Giraldo et al. , PLoS One 11(11), (2016).	wPt-9094	499515209	491089003	510588942	0	0	0	0	0	0	0	0	0	0	0	0	0	0	0	0	0	0	0	0	SD	SD	SD	0	0	0	0	0	0	0	0	0	0	0	0	0	0	0	0	0
5A	BS00109052_51	405164063		ARL, PRL, TRL	M. Maccaferri et al., J. Exp. Bot. 67, 1161-1178 (2016).	IWB66282	510024900	503432449	516467320	0	0	0	0	0	0	0	0	0	0	0	0	0	0	0	0	0	0	0	0	0	ARL, PRL, TRL	ARL, PRL, TRL	0	0	0	0	0	0	0	0	0	0	0	0	0	0	0	0	0
5A	BobWhite_c2236_111	405169340		TRN	M. Maccaferri et al., J. Exp. Bot. 67, 1161-1178 (2016).	IWB66282	510024900	503432449	516467320	0	0	0	0	0	0	0	0	0	0	0	0	0	0	0	0	0	0	0	0	0	TRN	TRN	0	0	0	0	0	0	0	0	0	0	0	0	0	0	0	0	0
5A	RAC875_c58966_471	411134820		HD	M. Maccaferri et al., BMC Genomics 15:873 (2014).	barc151	520462469	512121160	527662125	0	0	0	0	0	0	0	0	0	0	0	0	0	0	0	0	0	0	0	0	0	0	0	0	0	0	0	0	0	0	0	0	0	0	0	0	0	0	0	0
5A	BS00067453_51	411415901		YR	W. Liu et al., Front Plant Sci. 8, 774 (2017d).	IWB72387	520462469	512549553	527662125	0	0	0	0	0	0	0	0	0	0	0	0	0	0	0	0	0	0	0	0	0	0	0	0	0	0	0	0	0	0	0	0	0	0	0	0	0	0	0	0
5A	wsnp_Ex_c2474_4619730	419729469		SR	T. Letta et al., Plant Genome 7, (2015).	gwm1570	530009949	527474323	537234693	0	0	0	0	0	0	0	0	0	0	0	0	0	0	0	0	0	0	0	0	0	0	0	SR	SR	0	0	0	0	0	0	0	0	0	0	0	0	0	0	0
5A	Tdurum_contig43874_1129	422686737		STB	Y. G. Kidane et al. , Front Plant Sci. 8, 1586 (2017).	IWB66355	531051191	527662026	537234693	0	0	0	0	0	0	0	0	0	0	0	0	0	0	0	0	0	0	0	0	0	0	0	STB	STB	0	0	0	0	0	0	0	0	0	0	0	0	0	0	0
5A	Kukri_c5460_1063	427404190		LR	M. Aoun et al., Plant Genome 9, 3 (2016).	IWA4860	536330416	531903542	544423866	0	0	0	0	0	0	0	0	0	0	0	0	0	0	0	0	0	0	0	0	0	0	0	0	0	LR	0	0	0	0	0	0	0	0	0	0	0	0	0	0
5A	IACX3154	429876474		YR	W. Liu et al., Theor. Appl. Genet. 130, 2249-2270 (2017c).	IWA1829	545620921	537240031	552283778	0	0	0	0	0	0	0	0	0	0	0	0	0	0	0	0	0	0	0	0	0	0	0	0	0	YR	YR	YR	0	0	0	0	0	0	0	0	0	0	0	0
5A	RAC875_c101391_521	488243409		KNS	Y. G. Kidane et al. , Front Plant Sci. 8, 1586 (2017).	IWB73502	545620921	537240031	554977140	0	0	0	0	0	0	0	0	0	0	0	0	0	0	0	0	0	0	0	0	0	0	0	0	0	KNS	KNS	KNS	0	0	0	0	0	0	0	0	0	0	0	0
5A	Tdurum_contig17712_115	498793979		LR	M. Aoun et al., Plant Genome 9, 3 (2016).	IWA4805	556509848	547305131	559471342	0	0	0	0	0	0	0	0	0	0	0	0	0	0	0	0	0	0	0	0	0	0	0	0	0	0	0	LR	LR	LR	LR	LR	LR	0	0	0	0	0	0	0
5A	RAC875_c19099_434	508527712		TRN	M. Maccaferri et al., J. Exp. Bot. 67, 1161-1178 (2016).	IWA4805	556509848	547305131	559471342	0	0	0	0	0	0	0	0	0	0	0	0	0	0	0	0	0	0	0	0	0	0	0	0	0	0	0	TRN	TRN	TRN	TRN	TRN	TRN	0	0	0	0	0	0	0
5A	IAAV1650	546429369		HD	M. Maccaferri et al., BMC Genomics 15:873 (2014).	wmc110	593245746	587188726	612373073	0	0	0	0	0	0	0	0	0	0	0	0	0	0	0	0	0	0	0	0	0	0	0	0	0	0	0	0	0	0	0	0	0	0	0	0	0	0	0	0
5A	wsnp_Ex_c621_1231444	552863315		TRN	M. Maccaferri et al., J. Exp. Bot. 67, 1161-1178 (2016).	IWB26672	617472580	604033193	622535613	0	0	0	0	0	0	0	0	0	0	0	0	0	0	0	0	0	0	0	0	0	0	0	0	0	0	0	0	0	0	0	0	0	0	0	0	0	0	0	0
5A	BobWhite_rep_c63332_67	637534469		YR	W. Liu et al., Theor. Appl. Genet. 130, 2249-2270 (2017c).	IWB67141	623848987	621527186	629177559	0	0	0	0	0	0	0	0	0	0	0	0	0	0	0	0	0	0	0	0	0	0	0	0	0	0	0	0	0	0	0	0	0	0	0	0	0	0	0	0
5A	BobWhite_rep_c50013_65	639774511		HD	M. Maccaferri et al., BMC Genomics 15:873 (2014).	gwm126	634118148	625599205	640513241	0	0	0	0	0	0	0	0	0	0	0	0	0	0	0	0	0	0	0	0	0	0	0	0	0	0	0	0	0	0	0	0	0	HD	0	0	0	0	0	0
5A	BobWhite_rep_c57286_122	639774521		SR	T. Letta et al., Theor. Appl. Genet. 126, 1237-1256 (2013).	gwm126	638529619	633150712	639773771	0	0	0	0	0	0	0	0	0	0	0	0	0	0	0	0	0	0	0	0	0	0	0	0	0	0	0	0	0	0	0	0	0	0	0	0	0	0	0	0
5A	Ex_c2171_2600	667285304		SR	G. Laidò et al., Front. Plant Sci. 6, 1033 (2015).	tPt-6495	641789874	635093074	656292826	0	0	0	0	0	0	0	0	0	0	0	0	0	0	0	0	0	0	0	0	0	0	0	0	0	0	0	0	0	0	0	0	0	0	SR	SR	0	0	0	0
5A	wsnp_Ex_c2171_4074003	667286410		PH	M. Maccaferri et al., J. Exp. Bot. 62, 409-438 (2011).	wmc727	646288737	639170512	653028656	0	0	0	0	0	0	0	0	0	0	0	0	0	0	0	0	0	0	0	0	0	0	0	0	0	0	0	0	0	0	0	0	0	0	PH	PH	0	0	0	0
				HD	M. Maccaferri et al., BMC Genomics 15:873 (2014).	wmc727	646288737	639170512	653028656	0	0	0	0	0	0	0	0	0	0	0	0	0	0	0	0	0	0	0	0	0	0	0	0	0	0	0	0	0	0	0	0	0	0	HD	HD	0	0	0	0
				PH	D. K. Mengistu et al., Plant Biotechnol. J. 14, 1800–1812 (2016).	IWB72017	644709788	639773672	649034476	0	0	0	0	0	0	0	0	0	0	0	0	0	0	0	0	0	0	0	0	0	0	0	0	0	0	0	0	0	0	0	0	0	0	PH	PH	0	0	0	0
				ARL, PRL	M. Maccaferri et al., J. Exp. Bot. 67, 1161-1178 (2016).	IWB74351, IWB13571	644709788	639773672	647414784	0	0	0	0	0	0	0	0	0	0	0	0	0	0	0	0	0	0	0	0	0	0	0	0	0	0	0	0	0	0	0	0	0	0	ARL, PRL	ARL, PRL	0	0	0	0
				TW	P. Giraldo et al. , PLoS One 11(11), (2016).	tPt-6495	641789874	639773672	649034476	0	0	0	0	0	0	0	0	0	0	0	0	0	0	0	0	0	0	0	0	0	0	0	0	0	0	0	0	0	0	0	0	0	0	TW	TW	0	0	0	0
				HD	M. Maccaferri et al., BMC Genomics 15:873 (2014).	gwm291	651089519	645162691	661367167	0	0	0	0	0	0	0	0	0	0	0	0	0	0	0	0	0	0	0	0	0	0	0	0	0	0	0	0	0	0	0	0	0	0	0	0	HD	0	0	0
				SR	T. Letta et al., Theor. Appl. Genet. 126, 1237-1256 (2013).	gwm291	651089519	647419335	657721508	0	0	0	0	0	0	0	0	0	0	0	0	0	0	0	0	0	0	0	0	0	0	0	0	0	0	0	0	0	0	0	0	0	0	0	0	SR	0	0	0
				SR	T. Letta et al., Plant Genome 7, (2015).	gwm410	667591910	661728929	669152266	0	0	0	0	0	0	0	0	0	0	0	0	0	0	0	0	0	0	0	0	0	0	0	0	0	0	0	0	0	0	0	0	0	0	0	0	0	SR	0	0
[truncated: 16 more columns]

[truncated: 5 more sheets: 5B, 6A, 6B, 7A, 7B]
